# Supplementary material for: Tuning of G-CSFR signaling by de novo-designed agonists
Source: Mol Ther. 2025 Aug 29;33(11):5741–59. doi: 10.1016/j.ymthe.2025.08.031 (PMC12628175; doi:10.1016/j.ymthe.2025.08.031)
Supplement: Table S1. Counts matrix for RNA-sequencing reads [file mmc2.xlsx]

## Sheet: Sheet2
gene_id	gene_name	bv6_st2_1	bv6_st2_2	bv6_st2_3	B4_st2_1	B4_st2_2	B4_st2_3	rhCSF_1	rhGCSF_2	rhGCSF_3	ori0_1	ori0_2	ori0_3	ori1_1	ori1_2	ori1_3	ori2_1	ori2_2	ori2_3	PBS_1	PBS_2	PBS_3
ENSMUSG00000000001	Gnai3	5014	6066	5756	6420	8512	5388	4744	5169	5221	4999	5972	5342	6228	6739	5536	5270	6289	5577	6655	6944	6989
ENSMUSG00000000003	Pbsn	0	0	0	0	0	0	0	0	0	0	0	0	0	0	0	0	0	0	0	0	0
ENSMUSG00000000028	Cdc45	1142	1451	1285	1547	1896	1558	1176	1433	1276	1149	1432	1298	1254	1410	1167	1134	1204001	1133	1010	1159	1174
ENSMUSG00000000031	H19	0	0	0	0	0	0	0	0	0	0	0	0	0	0	0	0	0	0	0	0	0
ENSMUSG00000000037	Scml2	0	0	0	0	0	0	0	0	0	0	0	0	0	0	0	0	0	0	0	0	0
ENSMUSG00000000049	Apoh	0	0	0	0	0	0	0	0	0	0	0	0	0	0	0	0	0	0	0	0	0
ENSMUSG00000000056	Narf	208	291	217	216	392	184	120	128	134	180	214	205	350	386	304	248	327	243	610	675	631
ENSMUSG00000000058	Cav2	0	0	0	0	0	0	0	0	2	0	0	0	0	0	2	2	0	0	0	0	0
ENSMUSG00000000078	Klf6	33	62	55	59	65	36	51	75	63	37	47	29	74	58	52	46	49	75	118	94	100
ENSMUSG00000000085	Scmh1	636	856999	727	819001	1052	668	616001	638998	670001	673	758	660001	824	888999	764	650999	746	716001	874001	941999	946
ENSMUSG00000000088	Cox5a	2849	3839	3560	4242	4708	5705	3307	3582	3618	2934	3959	3286	3447	3445	3162	2994	3053	2989	2373	2277	2804
ENSMUSG00000000093	Tbx2	5	2	0	3	1	0	0	2	0	0	3	0	0	1	4	0	3	2	6	2	1
ENSMUSG00000000094	Tbx4	0	1	0	0	0	0	0	0	0	0	0	0	0	1	1	0	0	0	1	0	1
ENSMUSG00000000103	Zfy2	0	0	0	0	0	0	0	0	0	0	0	0	0	0	0	0	0	0	0	0	0
ENSMUSG00000000120	Ngfr	0	0	0	0	0	0	0	0	0	0	0	0	0	0	0	0	0	0	0	0	0
ENSMUSG00000000125	Wnt3	0	0	0	0	0	0	0	0	0	0	0	0	0	0	0	0	0	0	0	0	0
ENSMUSG00000000126	Wnt9a	0	0	0	0	0	0	0	0	1	0	0	0	0	0	0	0	0	0	0	0	0
ENSMUSG00000000127	Fer	0	0	0	0	0	0	0	0	0	0	0	0	0	0	0	0	0	0	0	0	0
ENSMUSG00000000131	Xpo6	2494999	3004998	2635001	3032002	3673999	2053001	2619	2733999	2662999	2408001	2775999	2661	2670	2815001	2470002	2155999	2518998	2492	2286001	2282	2379001
ENSMUSG00000000134	Tfe3	465	514001	470999	566	684	505001	451	501999	515001	424999	527001	501001	528	609999	535	468	549001	492	619	597999	725999
ENSMUSG00000000142	Axin2	0	0	0	0	0	0	0	0	0	0	0	0	0	0	0	0	0	0	0	0	0
ENSMUSG00000000148	Brat1	607	699	744999	783	876001	583	598	609001	636001	576001	635001	604	678	653	665001	590999	553999	543999	553001	544999	669
ENSMUSG00000000149	Gna12	1247	1481	1416	1627	1875	1227	1123	1235	1144	1183	1408	1300	1574	1522	1309	1306	1374	1322	1569	1501	1639
ENSMUSG00000000154	Slc22a18	15	13	22999	8	17	18	10	7	8	4	20	4	6	18	11	17	22	15	23001	25999	30
ENSMUSG00000000157	Itgb2l	0	0	0	0	0	0	0	0	0	0	0	0	0	0	0	0	0	0	0	0	0
ENSMUSG00000000159	Igsf5	0	0	0	0	0	0	0	0	0	0	0	0	0	0	0	0	0	0	0	0	0
ENSMUSG00000000167	Pih1d2	6	8	10	15	27	14	5	10	12	8	10	6	12	8	11	12	10	12	13	16	11
ENSMUSG00000000168	Dlat	1661	2081999	1874	2194	2617	1821	1954	2028	2095	1695	1999999	1862	1828	1936	1556	1528	1541001	1604	1229	1059	1276
ENSMUSG00000000171	Sdhd	2611	3359	3057	3610	4153	4071	2932	3017	3006	2652	3334	2893	2821	3068	2621	2653	2716	2519	1832	1780	2132
ENSMUSG00000000182	Fgf23	0	0	0	0	0	0	5	0	2	0	1	0	0	0	0	0	0	0	0	0	0
ENSMUSG00000000183	Fgf6	0	0	0	0	0	0	0	0	0	0	0	0	0	0	0	0	0	0	0	0	0
ENSMUSG00000000184	Ccnd2	2610	3091	3110999	3397999	4119	2355001	3254001	3497001	3753	2796	2995	3168	2799	2800001	2397	2468	2681	2622	1801001	1600	1949
ENSMUSG00000000194	Gpr107	361	507	423	468	568	330	324	329	367	341	393999	394	448	480	427	359	444	442	610	601	667999
ENSMUSG00000000197	Nalcn	0	0	0	0	0	0	0	0	0	0	0	0	0	0	0	0	0	0	0	0	0
ENSMUSG00000000202	Btbd17	0	0	0	0	0	0	0	0	1	0	0	0	0	0	0	0	0	0	0	0	0
ENSMUSG00000000204	Slfn4	64	87	94	89	114	80	102	112	115	70	84	60	73	103	77	63	64	63	103	81	113
ENSMUSG00000000214	Th	0	0	0	0	0	0	0	0	0	0	0	0	0	0	0	0	0	0	0	0	0
ENSMUSG00000000215	Ins2	0	0	0	0	0	0	0	0	0	0	0	0	0	0	0	0	0	0	0	0	0
ENSMUSG00000000216	Scnn1g	0	0	0	0	0	0	0	0	0	0	0	0	0	0	0	0	0	0	0	0	0
ENSMUSG00000000223	Drp2	18	19	13	10	25	9	13	10	12	16	18	29	22	7	10	8	10	16001	15	25	14
ENSMUSG00000000244	Tspan32	288999	318002	292	338999	452001	450	203	189001	197	264001	311001	272	331999	365	380	308	380001	390	558001	480	536999
ENSMUSG00000000247	Lhx2	0	0	0	0	0	0	0	0	0	0	0	0	0	0	0	0	0	0	0	0	0
ENSMUSG00000000248	Clec2g	0	0	0	0	1	0	2	2	0	0	2	1	0	1	1	0	0	0	0	0	0
ENSMUSG00000000253	Gmpr	284	359	385	369	441	424	220	253	252	292	419	273	335	398	374	329	392	354	446	466	464
ENSMUSG00000000263	Glra1	0	0	0	0	0	0	0	0	0	0	0	0	0	0	0	0	0	0	0	0	0
ENSMUSG00000000266	Mid2	0	0	0	0	0	0	0	0	0	0	0	0	0	0	0	0	1	0	0	1	0
ENSMUSG00000000275	Trim25	2183	2431	2513	2696	3206	1611	2604	2718	2898	2216	2253	2405	2429	2427	2236	2044	2189	2262	2114	1878	2151
ENSMUSG00000000276	Dgke	322	350999	335	406	518	278	349	389001	429001	324	357	317	363	359	332001	329	331001	325	308	281999	297
ENSMUSG00000000278	Scpep1	336	498	431	466	592	484	349	421	350	313	486	365	426	469	377	387	537	419	419	496	472
ENSMUSG00000000282	Mnt	875	1014	1004	1076	1363	734	802	832	875	809	884	863	1098	1057	1069	844	983	954	1074	997	1213
ENSMUSG00000000290	Itgb2	612	784001	707	773	860	648001	701001	727	746	557	630	723	698	693999	724001	546001	563	659	825	808	987
ENSMUSG00000000295	Hddc2	492	602	521	600	675	745	504001	476	484	474	631	500	519	541	447	484999	426	495	341	351	399001
ENSMUSG00000000296	Tpd52l1	0	0	0	0	0	0	0	0	0	0	0	0	0	0	0	0	0	0	0	0	0
ENSMUSG00000000301	Pemt	36	34	39	61	29	63	45	38	39	40	36	31	31	33	33001	39	34	31	42	29	37
ENSMUSG00000000303	Cdh1	2	0	0	1	2	0	2	0	0	0	0	0	1	0	1	0	0	0	1	1	0
ENSMUSG00000000305	Cdh4	3	2	0	0	0	0	0	3	0	2	0	0	0	0	0	0	0	0	0	0	2
ENSMUSG00000000308	Ckmt1	0	0	0	0	0	0	0	0	0	0	0	0	0	0	0	0	0	0	0	0	0
ENSMUSG00000000317	Bcl6b	0	0	0	0	0	0	0	0	0	0	0	0	0	0	0	0	0	0	0	0	0
ENSMUSG00000000318	Clec10a	117318	169898	129971	179224	168	198437	175213	142443	204794	131457	132303	164028	108507	120	121687	109235	123	145698	83	697	10454
ENSMUSG00000000320	Alox12	0	0	0	0	0	0	0	0	0	0	0	0	0	0	0	0	0	0	0	0	0
ENSMUSG00000000325	Arvcf	110	144	87	100001	189	111	92	73	83	83	107999	113	146001	153	114	117999	137	130001	329	266999	313999
ENSMUSG00000000326	Comt	1521	1920	1890	2096	2621	2000	1624	1825	1548999	1457001	2119	1675	1924	1959	1807	1680999	1880001	1742	1759	1697	1869
ENSMUSG00000000339	Rtca	661	805	660	834	1039	942	700	723999	774001	673	801	757999	756	750	669	704999	630	679	595	551	633
ENSMUSG00000000340	Dbt	448	593	518	625	792	454	561	562	603	438	580	493	554	545	500	514	485	504001	417	379	440
ENSMUSG00000000346	Dazap2	3574	4637	4280	5027	6216	5356	3815	3983	3857	3746	4987	4074	4380	4979	4150	4040	4596	4189	4696	4646	4884
ENSMUSG00000000355	Mcts1	495	645999	552	654001	814001	773999	467	571	542	447	644	589	574	656001	492001	525	549	535	481001	473	533999
ENSMUSG00000000359	Rem1	0	0	0	0	0	0	0	0	0	0	0	0	0	0	0	0	0	0	0	0	0
ENSMUSG00000000365	Rnf17	0	0	0	0	0	0	0	0	0	0	0	0	0	0	0	0	0	0	0	0	0
ENSMUSG00000000374	Trappc10	882	999	992	1177	1380	595	828	919	902	832	835	993	1011	1108	1035	874	975	974	1038	1084	1065
ENSMUSG00000000378	Ccm2	658	892	813	925	1173	841001	694	606998	692999	646001	862001	709	860	947	831	775999	813999	848	1163999	1192001	1250001
ENSMUSG00000000381	Wap	0	0	0	0	0	0	0	0	0	0	0	0	0	0	0	0	0	0	0	0	0
ENSMUSG00000000384	Tbrg4	1975001	2358	2414999	2615999	3108001	2067001	2210	2483	2492	1969	2352001	2249999	2150	2196999	2074998	1876	1956999	2091998	1518001	1480	1579001
ENSMUSG00000000385	Tmprss2	0	0	0	0	0	0	0	0	0	0	0	0	0	0	0	0	0	0	0	0	0
ENSMUSG00000000386	Mx1	0	1	1	0	3	1	7	6	5	0	0	2	2	4	0	3	0	1	3	1	6
ENSMUSG00000000392	Fap	0	0	0	0	0	0	0	0	0	0	0	0	0	0	0	0	0	0	0	0	0
ENSMUSG00000000394	Gcg	0	0	0	0	0	0	0	0	0	0	0	0	0	0	0	0	0	0	0	0	0
ENSMUSG00000000399	Ndufa9	1153	1380	1361	1615	1924	1903	1295	1378	1341	1190	1535	1311	1337	1423	1290	1184	1249	1180	1058	1074	1095
ENSMUSG00000000402	Egfl6	0	0	0	0	0	0	0	0	0	0	0	0	0	0	0	0	0	0	0	0	0
ENSMUSG00000000409	Lck	39	37	48	39	43	49	27	41	54	39	44	32	32	48	37	36	43999	39	61999	57	65999
ENSMUSG00000000411	Tssk3	0	0	0	0	0	0	0	0	0	0	0	0	0	0	0	0	0	0	0	0	0
ENSMUSG00000000416	Cttnbp2	0	0	0	0	0	0	0	0	0	0	0	0	0	0	0	0	0	0	0	0	0
ENSMUSG00000000420	Galnt1	4341998	5320	4854	5767001	7030001	4367	4517	4925	4912	4411001	5174999	4765001	5123	5386	4375	4239001	4684	4607999	4798	4628001	4825
ENSMUSG00000000435	Myf5	0	0	0	0	0	0	0	0	0	0	0	0	0	0	0	0	0	0	0	0	0
ENSMUSG00000000439	Mkrn2	430	516	493	557	662	508	417	461	476	411	581	479	448	522	493	444	480	463	469	446	460
ENSMUSG00000000440	Pparg	0	0	0	0	0	0	0	0	0	0	0	0	0	0	0	0	0	0	0	0	0
ENSMUSG00000000441	Raf1	1464	1693	1602	1819	2178	1402	1457999	1516001	1544001	1270	1517001	1491999	1567	1720	1541001	1420001	1526	1455001	1697001	1667001	1762
ENSMUSG00000000486	Sept1	787	853999	853	959	1196	1013	738999	633	689	724999	789001	816	1009	970999	863	775	875	768	1276	1085001	1295001
ENSMUSG00000000489	Pdgfb	0	0	0	0	0	0	0	0	0	0	0	0	0	0	0	0	0	0	0	0	0
ENSMUSG00000000530	Acvrl1	4	8	14	12	8	13	15	19	27	5	12	18	7	18001	4	3	6	8	16	10	10
ENSMUSG00000000531	Grasp	66	84	99	150	116	106	77	108	112	94	104	94	55	102	87	91	91	77	78	73	100
ENSMUSG00000000532	Acvr1b	1424	1936	1763	1811	2374	1338	1126	1173	1256	1241	1512	1587	1870	2125	1970	1538	2010	1887	2374	2308	2797
ENSMUSG00000000538	Tom1l2	183999	231999	233	201	259001	123	162	149	152	172999	136999	186001	235999	247	209	199	193	201001	330	227999	293001
ENSMUSG00000000544	Gpa33	0	0	0	0	0	0	0	0	0	0	0	0	0	0	0	0	0	0	0	0	0
ENSMUSG00000000552	Zfp385a	229	330	280	401	414	358	227	173	238	244	280	239	352	268	332	319	288	346	460	324	534
ENSMUSG00000000555	Itga5	292	422	343	410	503	239	326	375	389	286	308	353	306	303	335	346	341	294	358	376	411
ENSMUSG00000000560	Gabra2	0	0	0	0	0	0	0	0	0	0	0	0	0	0	0	0	0	0	0	0	0
ENSMUSG00000000561	Wdr77	41088	4907995	4557724	5472924	5720585	4620453	483141	4881197	4995694	423622	4665579	451653	4244064	4261768	387012	3684026	3554472	3918767	2614215	2373296	2866976
ENSMUSG00000000562	Adora3	15	21	23	33	26	19	4549	42865	55	23418	27	24039	28	18	22	25	18	14	34	24	27
ENSMUSG00000000563	Atp5f1	4479	5760997	5290985	6007	7116998	6659994	5326999	5761001	5819999	4799	5991989	5211	5184	5333001	4550012	4514	4552001	4513	3597	3559999	4097001
ENSMUSG00000000567	Sox9	0	0	0	0	0	0	0	0	0	0	0	0	0	0	0	0	0	0	0	0	0
ENSMUSG00000000568	Hnrnpd	7873	9756001	9029	10689	12521999	11150	9115998	9628001	9710	7901	9682	8837999	8723	9179	8525999	8027002	8297001	7909998	6392999	5636	7648
ENSMUSG00000000579	Dynlt1c	308071	352534	353048	320213	532734	342016	245482	24737	218097	238273	309522	28647	333844	457454	378046	312755	415265	369491	610303	634023	740378
ENSMUSG00000000581	C1d	828	1112001	949	1106001	1376	1357	949	1030	927	878	1147999	944	1088	1087999	932001	912001	931	857001	941999	833	955
ENSMUSG00000000594	Gm2a	4013	5442	4790	5571	7879	6330	3272	3857	3447	3981	5787	4343	5696	6633	5505	4975	6807	4992	9080	9153	10578
ENSMUSG00000000600	Krit1	1100001	1266999	1227	1283001	1699	848001	950998	956999	970001	953999	975	1086	1281	1453001	1160999	1102001	1252	1240999	1942001	1814002	1854
ENSMUSG00000000605	Clcn4-2	548	717	648	734	870	517	662	660	591	603	680	665	684	742	663	578	618	643	817	698	716
ENSMUSG00000000606	Vmn2r88	0	0	0	0	0	0	0	0	0	0	0	0	0	0	0	0	0	0	0	0	0
ENSMUSG00000000617	Grm6	0	0	0	0	0	0	0	0	0	0	0	0	0	0	0	0	2	0	0	0	0
ENSMUSG00000000627	Sema4f	1	2	2	0	3	3	1	7	4	2	4	3	2	5	2	0	0	2	2	0	5
ENSMUSG00000000628	Hk2	2934	3383	3122	3527	3950	2110	3649	3738	3805	3184	2883	3221	2906	2708	2593	2415	2475	2646	1409	1098	1349
ENSMUSG00000000631	Myo18a	826999	930	938	944999	1280	504	705001	686	820	822	790001	892	1085	1143	1086999	861	1094	1022	1547999	1432999	1597999
ENSMUSG00000000632	Sez6	0	0	0	0	0	0	0	0	0	0	0	0	0	0	0	0	0	0	0	0	0
ENSMUSG00000000673	Haao	53	84	60	99	123	102	39	47	35	44	66	60	90	83	86	71	101	67	161	156	204
ENSMUSG00000000682	Cd52	276	439	367	409	505	607	269	231	280	296	401	336	400	451	367	374	363	367	771	651	960
ENSMUSG00000000686	Abhd15	134	144	125	166	193	110	125	105	108	124	119	145	177	149	175	140	137	158	299	216	260
ENSMUSG00000000690	Hoxb6	0	0	0	0	0	0	0	0	0	0	0	0	0	0	0	0	0	0	0	0	0
ENSMUSG00000000693	Loxl3	5	8	4	15	26	21	7	9	7	8	8	8	9	21	8	13	16	9	25	17	28
ENSMUSG00000000701	Tcl1b5	0	0	0	0	0	0	0	0	0	0	0	0	0	0	0	0	0	0	0	0	0
ENSMUSG00000000706	Btn1a1	0	0	0	0	0	2	0	0	0	0	0	0	0	0	0	0	0	0	0	0	0
ENSMUSG00000000708	Kat2b	370	462	486	472	606999	394	361	404	382	382	426	420	444	460	432	385	502	462	635	551	704
ENSMUSG00000000711	Rab5b	626	899	725	852	1114	735	515	553	658	584985	755	668	883	926	745	732	854	775	1236996	117199	1306
ENSMUSG00000000724	Cryba1	0	0	0	0	0	0	0	0	0	0	0	0	0	0	0	0	0	0	0	0	0
ENSMUSG00000000730	Dnmt3l	45	45	48	43	51	64	65	78	77	34999	50	39	37	33	29	23	24	38	15	18	20
ENSMUSG00000000731	Aire	0	0	0	0	2	0	0	0	0	0	0	0	3	0	0	0	0	0	0	4	2
ENSMUSG00000000732	Icosl	11	14	8	12	13	13	10	19	16	4	12	7	7	6	12	16	6	4	10	9	6
ENSMUSG00000000738	Spg7	1198	1435999	1284001	1590999	2133	1279	1119	1229	1216	1209002	1510	1324	1513	1622001	1594	1261	1570001	1397001	1718001	1745	1828
ENSMUSG00000000739	Sult5a1	0	0	0	0	1	0	0	1	0	0	0	0	0	0	0	0	0	0	0	0	0
ENSMUSG00000000740	Rpl13	29701776	41887563	366612	41258924	482298	53085047	31591664	34516035	34269742	2956505	4101074	34975768	3613308	39021583	36256437	32649476	35121835	33042079	37276772	36208351	4493278
ENSMUSG00000000743	Chmp1a	1486	1860	1592	2004	2346	1741	1531	1472	1525	1449	1802	1561	1796	1862	1586	1620	1689	1549	1848	1662	1982
ENSMUSG00000000751	Rpa1	3500	4227999	3861	4730	5614	3657999	3855	4034001	3771999	3787	4118	3897	4322	4336	3687	3591	3768001	3571	3729	3466001	3825
ENSMUSG00000000753	Serpinf1	396	606	457001	521	712	618999	349	419	333	408	551999	392	514001	567999	505001	490	463999	432001	574001	650999	634
ENSMUSG00000000759	Tubgcp3	1395999	1733	1623	1728	2217	1158	1498998	1516	1597	1328001	1482999	1389	1733	1657	1505999	1389001	1455998	1510	1713	1753	1777001
ENSMUSG00000000766	Oprm1	0	0	0	0	0	0	0	0	0	0	0	0	0	0	0	0	0	0	0	0	0
ENSMUSG00000000776	Polr3d	573	747	623	774	756	664	813	804	853	572	646	719	615	532	564	622	472	533	298	305	361
ENSMUSG00000000782	Tcf7	1	0	0	0	2	0	0	0	3	0	0	0	0	1	4	0	0	0	0	7	0
ENSMUSG00000000787	Ddx3x	14922	17158	16154999	18156001	21498	10938	17279001	18604999	18808	15138	15747	16277	15369999	15131	13174	13089	12780001	13968999	9645	8985001	9461
ENSMUSG00000000791	Il12rb1	74	83	63	74	91	101	66	81	68	60	68	69	57	60	63	62	48	57	25	31	45
ENSMUSG00000000792	Slc5a5	5	2	7	10	15	10	3	2	8	1	2	7	1	7	7	4	6	7	6	7	7
ENSMUSG00000000794	Kcnn3	0	0	0	0	0	0	0	0	0	0	0	0	0	0	0	0	0	0	0	0	0
ENSMUSG00000000804	Usp32	600	715	714	692	1008	383	555	637	563	588	589	643	711	837	664	593	714	636	908	803	847
ENSMUSG00000000805	Car4	0	0	0	0	0	0	0	0	0	0	0	0	0	0	0	0	0	0	0	0	0
ENSMUSG00000000811	Txnrd3	56	83	61	56	70	56	56	48	50	49	58	62	57	49	44	41	48	34	36	37	44
ENSMUSG00000000817	Fasl	0	2	1	0	0	0	0	0	0	0	1	1	3	0	0	0	0	0	2	3	4
ENSMUSG00000000823	Znf512b	1348	1476999	1506	1648999	2076999	958999	1302	1282	1415998	1355002	1284001	1339001	1481001	1525	1579	1262999	1554	1484	1691999	1474	1767999
ENSMUSG00000000826	Dnajc5	2472	3015	2650	3098	3689999	2186001	2549001	2646	2610	2369	2663	2586001	2842	2857	2602	2403999	2503999	2507	2794	2716	2967
ENSMUSG00000000827	Tpd52l2	1106001	1281	1225001	1380001	1778	1489999	1108	1171001	1153	1077999	1295001	1227999	1194	1261	1075999	1068	1079999	1100	1026999	981001	1113999
ENSMUSG00000000838	Fmr1	2328797	2716054	2589393	2821045	3738388	18431	2342043	2438446	2482332	2166873	2361751	2374703	2487351	2783864	2352775	2302512	2467228	2448275	2538161	237245	257421
ENSMUSG00000000861	Bcl11a	1813	2220	2123	2086	2825	1765	1710	1828	1925001	1673	1912999	1918	2206	2379001	2133	1836001	2078	2093999	2623	2520001	2783
ENSMUSG00000000869	Il4	1	0	1	0	0	0	0	0	0	0	0	1	2	6	0	1	2	1	3	4	5
ENSMUSG00000000876	Pxmp4	111	134	118	130	236	184	66	106	74	76	137	109	117	195	145	132	192	127	291	276	318
ENSMUSG00000000881	Dlg3	5	6	2	1	2	4	6	6	8	0	0	3	4	4	5	2	5	1	5	0	5
ENSMUSG00000000884	Gnb1l	208	319	275001	340509	368	396001	284999	230001	297999	209	288	262999	266001	251999	242	250	220	263	193	182	216
ENSMUSG00000000889	Dbh	0	0	0	0	0	0	0	0	0	0	0	0	0	0	0	0	0	0	0	0	0
ENSMUSG00000000901	Mmp11	0	1	1	0	6	0	1	0	0	0	0	2	1	4	1	1	2	2	8	2	8
ENSMUSG00000000902	Smarcb1	1596999	2042	1824999	2102	2492	1890	1660001	1834	1767	1588001	2065	1775	1886	2000	1808	1707999	1704001	1658999	1491	1648001	1798999
ENSMUSG00000000903	Vpreb3	0	0	0	0	0	0	0	0	0	0	0	0	0	0	0	0	0	0	0	0	0
ENSMUSG00000000915	Hip1r	835	974	913999	1041	1338	682	732	753	716	738	836	837999	1061	1086	998	876	994	944001	1220	1157	1320
ENSMUSG00000000916	Nsun5	683	842	753999	848001	994001	882	789	816	886999	629	894	813999	739	728001	698	626	612	681999	475	366999	460
ENSMUSG00000000934	Top1mt	472	526	516	654	649	532	601	579	565	499	537	530	499	452	488	409	392	425	254	264	292
ENSMUSG00000000938	Hoxa10	0	0	0	0	0	0	0	0	0	0	0	0	0	0	0	0	0	0	0	0	0
ENSMUSG00000000942	Hoxa4	0	0	0	0	0	0	0	0	0	0	0	0	0	0	0	0	0	0	0	0	0
ENSMUSG00000000948	Gm38393	0	0	0	0	0	0	0	0	0	0	0	0	0	0	0	0	0	0	0	0	0
ENSMUSG00000000957	Mmp14	1	0	0	0	0	0	0	0	0	0	0	0	0	0	0	0	1	0	0	0	0
ENSMUSG00000000958	Slc7a7	1	4	10	5	3	3	10	8	0	3	7	8	5	5	9	3	9	6	4	22	10
ENSMUSG00000000959	Oxa1l	1072	1374	1314	1445	1699	1447	1159999	1235	1267	1025	1389	1125	1199999	1306	1158	1010	1179	1082001	1225999	1360001	1351
ENSMUSG00000000976	Heatr6	1002	1104001	1031	1193	1433999	734	936999	919	993	865	1045	985	1134	1201	1039	911	984	1024001	1179999	1087	1191999
ENSMUSG00000000982	Ccl3	18	19	17	44	26	14	27	29	16	10	13	11	12	14	6	22	9	13	31	37	43
ENSMUSG00000000983	Wfdc18	0	0	0	0	0	0	0	0	0	0	0	0	0	0	0	0	0	0	0	0	0
ENSMUSG00000001014	Icam4	40	38	42	57	64	57	29	29	37	43	58	38	50	52	57	44	39	37	39	52	48
ENSMUSG00000001016	Ilf2	2501	3159	2865	3480999	4017999	3300999	2799001	2887999	2816	2491999	3094	2697	2842	3066999	2613	2640	2766	2521	2425	2203001	2639
ENSMUSG00000001017	Chtop	2518	3151	2921	3351001	3968001	3079001	2594997	2839999	2821001	2502	3056001	2788999	2832	2989001	2845	2710999	2633001	2655001	2521	2444001	2785001
ENSMUSG00000001018	Snapin	645	769	739	851	963999	946	638	681	711	585001	722999	763	781001	754	792	674999	725	749	810001	774	892
ENSMUSG00000001020	S100a4	109	453	233	156	383	419	138	315	306	120	366	240	136	301	229	133	368	228	130	275	289
ENSMUSG00000001021	S100a3	0	0	0	2	0	0	0	0	0	0	0	0	0	0	0	0	1	0	0	0	0
ENSMUSG00000001023	S100a5	1	3	7	4	3	7	0	5	5	0	2	2	5	0	11	6	2	4	3	5	3
ENSMUSG00000001025	S100a6	483	970	710	712	1154	1295	762	976	916	528	925	764	583	818	804	541	772	666	639	720	947
ENSMUSG00000001027	Scn4a	1	0	0	0	0	0	1	0	0	0	0	0	0	0	0	0	0	0	0	3	0
ENSMUSG00000001029	Icam2	377	577	510	508	634	713	368	342999	331001	369	495	527	456001	489	489	429	461	446	450	505999	542001
ENSMUSG00000001034	Mapk7	0	0	0	0	0	0	0	0	0	0	0	0	0	0	0	0	0	0	0	0	0
ENSMUSG00000001036	Epn2	0	0	0	0	0	0	0	0	0	0	0	0	0	0	0	0	0	0	0	0	0
ENSMUSG00000001039	B9d1	0	0	0	0	0	0	0	0	0	0	0	0	0	0	0	0	0	0	0	0	0
ENSMUSG00000001052	Sec24b	1361	1506	1495001	1698	1988999	1015	1374	1328	1339999	1289	1365001	1344	1567999	1650999	1506	1190	1392999	1352	1536	1597001	1554999
ENSMUSG00000001053	N4bp3	73	97	90	93	95	86	76	76	65	67	90	60	78	96	91	56	77	76	120	92	110
ENSMUSG00000001054	Rmnd5b	321001	491001	394	536001	559	530999	335	292	307	324	486	384	475001	440999	435	420	443	405	654	667	671
ENSMUSG00000001056	Nhp2	2781	3540	3294	4004	4087	4536	3425	3663	3700	2943	3794	3312	2989	2879	2805	2764	2556	2714	1515	1450	1661
ENSMUSG00000001062	Vps9d1	244001	279	278	304	485	254	226999	177999	182	195	278	277999	313	389001	295	255999	325999	305	508	488	590001
ENSMUSG00000001065	Zfp276	423	492	486999	557	651	368	412	462	400	411	398001	430999	501	542	440	372999	432	462	527999	463999	555
ENSMUSG00000001076	C1ql4	0	0	0	0	0	0	0	0	0	0	0	0	0	0	0	0	0	0	0	0	0
ENSMUSG00000001082	Mfsd10	1729001	2172001	2010	2425	2577	2604001	1828998	1864	1909	1680	2174001	1984998	1852	1923001	1970002	1683999	1744	1849	1713	1651001	1943998
ENSMUSG00000001089	Luzp1	0	0	0	0	0	0	0	0	0	0	0	0	0	0	0	0	0	0	0	0	0
ENSMUSG00000001095	Slc13a2	0	2	0	3	5	0	4	0	1	0	0	0	0	0	2	0	0	2	0	1	1
ENSMUSG00000001098	Kctd10	1224	1557	1321999	1771	1895	1338	1194	1134	1251	1242999	1467	1317001	1487999	1561	1429	1373001	1401001	1305	1705001	1613	1772
ENSMUSG00000001100	Poldip2	1295001	1576001	1463	1778	2028999	1654	1453999	1559001	1568	1390001	1635	1411	1490001	1510	1388999	1319999	1331001	1322	1043	1013	1193
ENSMUSG00000001103	Sebox	4	1	0	1	1	4	0	0	3	2	0	2	4	3	1	1	1	2	2	0	1
ENSMUSG00000001105	Ift20	406	529	427	533	752	696	394	447999	401999	379	523	416	501999	574	539	493	489	465	529	659	676001
ENSMUSG00000001119	Col6a1	2	6	3	3	4	0	1	3	2	0	4	1	3	2	0	3	2	3	2	2	7
ENSMUSG00000001120	Pcbp3	0	0	0	0	0	0	0	0	0	0	0	0	0	0	0	0	0	0	0	0	0
ENSMUSG00000001123	Lgals9	2367	2792	2786	3161	4918	3556	1831	2242	1842	2133	3372	2394	3238	4278	3078	2796	3592	2996	5710	6431	5994
ENSMUSG00000001127	Araf	1236999	1479	1449	1558	1968999	1300	1342999	1306	1340	1258	1336001	1452	1400	1479	1390	1291	1321999	1375	1640999	1457999	1597999
ENSMUSG00000001128	Cfp	1203	1543	1319	1627	1970	1797	1292	1409	1289	1146	1554	1248	1525	1545	1568	1275	1886	1317	1932	1842	2033
ENSMUSG00000001131	Timp1	5	3	1	0	4	3	3	4	3	2	3	0	1	3	3	0	0	0	0	3	2
ENSMUSG00000001134	Uxt	280	333999	346	388	416999	483952	264	296999	322999	252	302001	319999	296	310	253	254001	290001	272001	253999	250	285
ENSMUSG00000001138	Cnnm3	651001	779	755	811	1063999	692	624001	606	640	638999	753	687	802	786001	665	612999	694	626	642	663	808
ENSMUSG00000001143	Lman2l	491	561	549001	598001	764	521	460	521	513	464	499	572999	633	665999	674	499001	490	555	700	597999	683001
ENSMUSG00000001150	Mcm3ap	3711	4283	3961	4424	5410	2813	3955	4167	4139	3544	3742	3953	3735	3811	3544	3254	3415	3600	2922	2671	2948
ENSMUSG00000001151	Pcnt	1855	2153	1967	1890	2959	770	1514	1795	1787	1732	1491	1800	2073	2424	1935	1625	2029	1887	2713	2440	2427
ENSMUSG00000001155	Ftcd	0	0	0	0	0	0	0	0	0	0	0	0	0	0	0	0	0	0	0	0	0
ENSMUSG00000001156	Mxd1	45	113	80	104	101	67	70	82	67	82	96	81	105	106	105	86	104	96	189	181	223
ENSMUSG00000001157	Gmcl1	676	868	817	949	1225	901	660	752	761	711	882	760	918	985	853	758	799	836	984	1018	1099
ENSMUSG00000001158	Snrnp27	453	556	482	571	669	717	500	506	488	423	571	555	418	531	429	449001	492	435999	414	378	426
ENSMUSG00000001166	Oas1c	67	112	76	80	143	114	59	68	53	69	70	72	102	107	88	83	111	106	161	152	163
ENSMUSG00000001168	Oas1h	0	0	0	0	0	0	0	0	0	0	0	0	0	0	0	0	0	0	0	0	0
ENSMUSG00000001173	Ocrl	994001	1249	1202	1252	1650999	845	811	933	863	986999	1067	1119001	1254999	1368	1183	934	1221	1214001	1511	1412	1560
ENSMUSG00000001175	Calm1	6788	8184	7590	9336	10764	9585	7384999	7718	7744	6939	8580	7149	7999	8246	7410001	6986001	6988	7226	6723001	6396	7003001
ENSMUSG00000001211	Agpat3	12	18	21001	22	25	22	19	17	19	7	19	20	21	15	18	16	8	16	17	17	26
ENSMUSG00000001225	Slc26a3	2	0	9	1	3	0	2	1	2	0	0	3	2	4	0	2	0	3	2	3	0
ENSMUSG00000001227	Sema6b	236	287	309	294	388	187	286	318	392	249	291	273	248	314	358	255	310	252	279	236	288
ENSMUSG00000001228	Uhrf1	5536	6839998	6568001	7285	8951999	5434	6028	6683	6506999	5552	6694001	6268001	6252	6973	6146	5563	6284	5986001	5463001	5503999	5973
ENSMUSG00000001229	Dpp9	2263	2799	2712	2992	3201	2060	2492	2619	2749	2198	2561	2470	2357	2371	2163	1999	2084	2124	1679	1634	1700
ENSMUSG00000001240	Ramp2	1	4	4	5	5	11	4	5	6	1	3	1	9203	1	4	0	10	2	1	1	1
ENSMUSG00000001247	Lsr	9	1	4	7	8	12	7	9	7	4	5	5	9	7	11	4	8	7	8	12	20
ENSMUSG00000001248	Gramd1a	912	1124999	1096001	1197	1569	811001	907	924	893001	845	1094	907001	1152	1217	1148	1000	1173	1039	1609	1415001	1671
ENSMUSG00000001249	Hpn	0	0	0	0	0	0	0	0	0	0	0	0	0	0	0	0	0	0	0	0	0
ENSMUSG00000001260	Gabrg1	0	0	0	0	0	0	0	0	0	0	0	0	0	0	0	0	0	0	0	0	0
ENSMUSG00000001270	Ckb	0	0	0	0	0	0	0	0	0	0	0	0	0	0	0	0	0	0	0	0	0
ENSMUSG00000001280	Sp1	2813	3365001	3235999	3219	4381	1992	2823	2944	3008	2687	2659	2930	3328	3424	2881	2574	2837001	3013	3462999	3126	3338
ENSMUSG00000001281	Itgb7	674	741	741	929	1157	814	566	685	551	618	848	692	1047	1135	911	806	1091	813	1861	1705	1913
ENSMUSG00000001285	Myg1	319	400001	366	468999	542	419999	359001	372999	399	317999	429999	328999	364001	353	351	343362	380999	348	396	354999	369
ENSMUSG00000001288	Rarg	33	40	25	40	52	38	20	30	38	22	34	35	54	41	42	43	42	31	82	59	92
ENSMUSG00000001289	Pfdn5	819999	1020	961001	1117	1405	1411	803999	883001	895	775	1181	894999	1024	1084999	976	899638	1054001	901999	1219	1135999	1433001
ENSMUSG00000001300	Efnb2	2	4	4	1	5	4	2	6	1	1	0	1	2	2	2	3	4	2	0	7	3
ENSMUSG00000001305	Rrp15	1838	2265	2056	2473	2798	2616	2189	2239	2331	1746	2430	2093	1930	2070	1826	1783	1822	1782	1113	1028	1216
ENSMUSG00000001313	Rnd2	52	62	55001	62	71	38	35	34	45	29	55999	58	61	64	58	42	57	55	71	59999	61
ENSMUSG00000001323	Srr	92	119999	115	108999	193999	106	85	94001	84999	89	116	89999	90	144	135	115	162	116	177	231	234
ENSMUSG00000001333	Sync	0	0	2	0	0	0	0	0	0	0	0	0	1	0	0	0	0	0	0	0	0
ENSMUSG00000001334	Fndc5	0	5	1	2	1	0	0	1	0	0	0	0	1	1	0	0	0	2	4	7	1
ENSMUSG00000001348	Acp5	1	0	0	0	0	0	0	2	0	0	2	0	1	0	0	1	0	0	1	1	0
ENSMUSG00000001349	Cnn1	0	0	0	0	0	0	0	0	0	0	0	0	0	0	0	0	0	0	0	0	0
ENSMUSG00000001366	Fbxo9	645	789	736999	853	1016001	786	719999	783001	634	622	754	670	824	786001	820	653001	744001	668001	698	713	762999
ENSMUSG00000001376	Ccdc132	1264999	1507001	1364999	1598001	1969	1259	1354001	1331	1508001	1286001	1433999	1322	1418	1446999	1317	1250	1207001	1274	1136	1099001	1139999
ENSMUSG00000001380	Hars	1896	2373	2169	2609	3056	2283	2431	2507	2547	2013	2635	2146	2047	2218	1996	1967	1914	1730	1446	1285	1510
ENSMUSG00000001383	Zmat2	1603	2037	1801	2001	2587	2229	1585	1819	1787	1542	1958	1796	1724	1929	1630	1761	1782	1587	1574	1478	1859
ENSMUSG00000001403	Ube2c	2325	2730	2562	3011	3353	3778	2274	2467	2556	2192	2782	2463	2424	2500	2445	2168	2263	2212	2256	2418	2722
ENSMUSG00000001415	Smg5	2990999	3474001	3258	3583002	4332	2024	3341001	3334	3457	2867999	2949	3143001	3149001	3169	2914	2701001	2733	2815	2473	2201001	2376
ENSMUSG00000001416	Cct3	9081001	10653001	10132	12003	13177	10934	10375999	10970	10793	9314999	11284999	9825001	9845999	9900999	8934	8836999	8182	8657	6214	5989999	6638
ENSMUSG00000001418	Glmp	937	1327	1305001	1354	1806	1365999	964	1035	1108001	928999	1301	1083999	1128	1325	1198999	1025	1189001	1137001	1595001	1411	1680001
ENSMUSG00000001419	Mef2d	1804999	1988001	2019001	2126	2844999	1492	1818	1962	1836	1831	2002	1862002	2208	2330999	2087	1794	2069	2055999	2457	2093	2180
ENSMUSG00000001420	Tmem79	24	39	41	39	65	49	28	25	45	35	39	36	46	41	34001	40001	24	24	17001	13	30
ENSMUSG00000001424	Snd1	5766	7138999	6554999	7914	8810	5656	6461	6354	6744	5946	6724001	6465	6790	6609	6391	5842	5798001	5865	5296001	4853	5535999
ENSMUSG00000001435	Col18a1	0	0	0	0	0	0	0	0	0	0	2	0	0	0	0	0	0	0	0	0	0
ENSMUSG00000001436	Slc19a1	1510999	1863	1905001	2071001	2427	1775999	2118001	2139	2134	1711001	1946	1824999	1566999	1546	1497999	1445	1305	1475001	689001	581	753999
ENSMUSG00000001440	Kpnb1	14052	17057001	15724	17578	21068	11311	16080	16608	17265	14207	15445	15560	15345	15466	14076	12970001	12968	13996	10259	9483	10457
ENSMUSG00000001441	Npepps	1321	1737	1556001	1818	2313	1282	1410999	1493	1449999	1421	1559	1492001	1645001	1817999	1584	1359	1607	1453	1681	1630001	1920
ENSMUSG00000001444	Tbx21	0	0	1	1	0	0	0	0	0	0	0	0	0	0	0	0	0	0	0	0	0
ENSMUSG00000001445	Mrpl10	802	947	971	1060	1271	1129	833	868	912	728	972	906	860	954	846	795	820	809	756	712	871
ENSMUSG00000001467	Cyp51	1273	1815	1513	1555	2265	1419	1349	1650	1674	1302	1709	1470	1367	1656	1402	1256	1347	1410	1157	1195	1213
ENSMUSG00000001472	Tcf25	4049	4948	4778	5533	6563	4249	4539	4572	4491	4114	4872	4592	4699	5086	4614	4318	4486	4565	5028	4695	5302
ENSMUSG00000001473	Tubb6	325	450	434	490	475	441	507	652	647	320	470	458	341	376	399	330	348	321	226	193	248
ENSMUSG00000001482	Def8	2338	3204001	2749	3131002	4310	2836001	1949001	2127	2103001	2326001	2908	2728	3123001	3425	3048001	2619	3261999	2991	4005999	3680	4198
ENSMUSG00000001493	Meox1	0	0	0	0	0	0	0	0	0	0	0	0	0	0	0	0	0	0	0	0	0
ENSMUSG00000001494	Sost	0	0	0	0	0	0	0	0	0	0	0	0	0	0	0	0	0	0	0	0	0
ENSMUSG00000001496	Nkx2-1	0	0	0	0	0	0	0	0	0	0	0	0	0	0	0	0	0	0	0	0	0
ENSMUSG00000001497	Pax9	0	0	0	0	0	0	0	0	0	0	0	0	0	0	0	0	0	0	0	0	0
ENSMUSG00000001504	Irx2	0	0	0	0	0	0	0	0	0	0	0	0	0	0	0	0	0	0	0	0	0
ENSMUSG00000001506	Col1a1	1	2	1	0	1	0	1	2	1	2	6	2	8	1	0	1	0	1	9	3	7
ENSMUSG00000001507	Itga3	0	0	0	0	0	0	0	0	0	0	0	0	0	0	0	0	0	0	0	0	0
ENSMUSG00000001508	Sgca	0	0	0	0	1	0	0	0	0	0	0	0	0	0	0	0	0	0	0	0	0
ENSMUSG00000001510	Dlx3	0	0	0	0	0	0	0	0	0	0	0	0	0	0	0	0	0	0	0	0	0
ENSMUSG00000001517	Foxm1	1700	2030	1887001	2046	2567001	1414	1523001	1681	1745001	1690	1731998	1788	1939001	2086	1826	1602	1828	1849	2271	2147001	2315999
ENSMUSG00000001518	Itfg2	320	437	462	397	467	422	390	402	394	353	377001	331	382	327	329	340001	322999	343	378	315	364
ENSMUSG00000001520	Nrip2	0	1	0	0	1	0	3	0	0	0	0	0	0	0	0	0	2	1	0	2	0
ENSMUSG00000001521	Tulp3	932	923	928001	1142	1294	826	958	915	937	843	906001	926	1045	957999	902	941	833	915	1023	944	1040999
ENSMUSG00000001524	Gtf2h4	65	68	77	73	82	63	57	58	74999	77	87	67	67	66	84	46	75	58999	54	52	62
ENSMUSG00000001525	Tubb5	26519	31616999	29846999	34435999	38019	34271999	26594	27835	28570001	25911	31486	28639	30467999	30504	29056	25689	28259	27883999	27415	26167	28842999
ENSMUSG00000001542	Ell2	353	431	354	434	587	311	401	527	479	343	396	408	398	391	282	327	341	347	317	321	340
ENSMUSG00000001552	Jup	0	2	0	0	2	1	1	0	1	1	1	0	2	3	3	4	2	2	5	5	11001
ENSMUSG00000001555	Fkbp10	0	0	0	0	0	0	0	0	0	0	0	0	0	0	0	0	0	0	0	0	0
ENSMUSG00000001558	Klhl10	11	11	7	4	7	9	10	1	11	17	8	13	9	9	2	13	15	6	6	11	13
ENSMUSG00000001566	Mnx1	0	0	0	0	0	0	0	0	0	0	0	0	0	0	0	0	0	0	0	0	0
ENSMUSG00000001569	Nom1	1402	1698	1661	1891	2186	1280	1537	1611	1659	1570	1595	1627	1578	1619	1462	1355	1482	1508	1192	1004	1188
ENSMUSG00000001576	Ergic1	2732	3248	3221999	3759	4171	2993	3096	3188001	3148	2876	3274	3100	3091001	3117	2835	2651001	2670	2583	2087	1862	2056
ENSMUSG00000001583	Tnk1	0	0	0	0	0	0	0	0	0	0	0	0	0	0	1	0	0	0	0	0	0
ENSMUSG00000001588	Acap1	2712	3290999	2969	3564	4122	2747	2528	2608001	2760	2532999	2757	2704	3157	3102001	3232	2835001	3092	2793001	4326	3757	4716
ENSMUSG00000001604	Tcea3	0	0	0	0	0	0	0	0	0	0	0	0	0	0	0	0	0	0	0	0	0
ENSMUSG00000001622	Csn3	0	0	0	0	0	0	0	0	0	0	0	0	0	0	0	0	0	0	2	0	0
ENSMUSG00000001627	Ifrd1	1775	2056001	1906999	2380999	2512	2060	2543	2628	2501	1990	2373	2058999	1585	1567	1490	1542	1268001	1448999	651	616	682999
ENSMUSG00000001630	Stk38l	74	113	112002	115	150	118	102	108	92006	119	106	103007	118	106	92	106	109	149	101109	127007	154
ENSMUSG00000001632	Brpf1	1266999	1462	1418	1526001	1983001	817	1258	1398	1460	1303	1386999	1322001	1446	1588	1480	1134999	1277	1345001	1383	1201	1362001
ENSMUSG00000001642	Akr1b3	2687832	3277787	3040219	3709046	425965	381588	2735696	2926771	2913914	2640757	3355632	2788908	3047888	3206795	3050756	2680414	280559	2678849	2855794	2876947	3131474
ENSMUSG00000001655	Hoxc13	0	0	0	0	0	0	0	0	0	0	0	0	0	0	0	0	0	0	0	0	0
ENSMUSG00000001656	Hoxc11	0	0	0	0	0	0	0	0	0	0	0	0	0	0	0	0	0	0	0	0	0
ENSMUSG00000001657	Hoxc8	0	0	0	0	0	0	0	0	0	0	0	0	0	0	0	0	0	0	0	0	0
ENSMUSG00000001661	Hoxc6	1	1	1	1	1	0	2	1	1	0	1	3	2	0	0	0	1	0	0	1	3
ENSMUSG00000001663	Gstt1	0	0	0	0	0	0	0	0	0	0	0	0	0	0	0	0	0	0	0	2	0
ENSMUSG00000001665	Gstt3	125	198009	175	196999	285	197	91	115	94	130	233	160544	184	312	219	195	239	208	362	365751	409999
ENSMUSG00000001666	Ddt	384	411988	438	491	588	628	318	311	291	330	472	343995	433	505	481	396	444	355	430	387945	434
ENSMUSG00000001670	Tat	0	0	0	0	0	0	0	0	0	0	0	0	0	0	0	0	0	0	0	0	0
ENSMUSG00000001672	Marveld3	0	0	0	0	0	0	0	0	0	0	0	0	0	0	0	0	0	0	0	0	0
ENSMUSG00000001674	Ddx18	3695497	4199909	3800144	4565545	5067601	3734656	4485715	4590115	4628726	36774	4027781	3736453	3564923	3550395	3289671	3092832	3076892	3271683	2040074	1878335	2037367
ENSMUSG00000001687	Ubl3	415	532	513	565	720	591	434	520	451	417	509001	451999	599	578	566001	426	559	547	789001	805	758001
ENSMUSG00000001700	Gramd3	270	335	312	313	442	375	170	203	195	188	327	272	358	431	412	328	387	359	561	579	603
ENSMUSG00000001707	Eef1e1	1513	1829	1613	2176	2194	2373	2075	2295	1983	1602	2025	1702	1504	1447	1416	1325	1220	1274	706	709	766
ENSMUSG00000001729	Akt1	5399001	6585	6040001	7195001	8086	5805999	6349	6246	6572	5238001	6153	5723999	5942999	5916999	5454	5049	4949	5220001	4333	3967001	4644
ENSMUSG00000001739	Cldn15	3	11	4	12	13	5	6	1	4	8	5	2	6	8	9	5	9	5	6	11	9
ENSMUSG00000001741	Il16	707	1005	849	934	1450	967	505001	609	564	658	880	862	1037	1244	1033	932	1153	968	1604	1458	1824
ENSMUSG00000001750	Tcirg1	972999	1159001	1096999	1251	1419	1008001	890999	929999	947999	828999	1025001	992001	1031999	1204	1285998	1023001	1078	1101999	1536	1338001	1638
ENSMUSG00000001751	Naglu	322	377	365	388	561	422	233	308	254	321	381	326	446	458	428	348	466	389	612	624	674
ENSMUSG00000001755	Coasy	589	780	782	722	1141	750001	579999	671	612999	579999	757	653001	742	889	760	664	786	714001	826	797	794
ENSMUSG00000001761	Smo	0	1	0	0	0	0	0	0	0	0	0	0	0	2	0	0	0	0	0	1	0
ENSMUSG00000001763	Tspan33	2	1	0	0	2	0	0	1	4	0	2	1	0	2	2	2	0	2	0	0	1
ENSMUSG00000001767	Crnkl1	851	961	918	1128	1375	952	834	933	877	852	934	880	1008	1060	983	805	956	902	958	930	978
ENSMUSG00000001768	Rin2	0	0	0	0	0	0	0	0	0	0	0	0	2	0	0	0	0	0	0	0	0
ENSMUSG00000001773	Folh1	0	0	0	0	0	0	0	0	0	0	0	0	0	0	0	0	0	0	0	0	0
ENSMUSG00000001774	Chordc1	2604	3092	2760	3359	3887	2668	2884	3014	3001	2468	2905	2580	2912	3002	2376	2484	2487	2480	2176	2098	2288
ENSMUSG00000001783	Rtcb	2904	3667	3252	3873	4654	3571	3312	3346	3317	3058	3872	3303	3303	3363	3147	2980	3194	2980	2987	2715	3157
ENSMUSG00000001785	Pwp1	1742	2132	1888	2391	2606	2014	2100	2068	2047	1824	2039	1863	1782	1866	1585	1616	1603	1621	1124	1049	1133
ENSMUSG00000001786	Fbxo7	811	951	863999	986001	1287999	941001	656001	738001	774	710	989001	841999	936999	1060999	897	825	939	882	1147999	1067	1207
ENSMUSG00000001794	Capns1	2243	2715	2577	3001999	3479999	3442999	2195999	2366	2323001	2118	2697999	2294	2558001	3008	2513	2234999	2703	2368	2971	3100	3162001
ENSMUSG00000001802	Lrp3	0	0	0	0	0	0	0	0	0	0	0	0	0	0	0	0	0	0	0	0	0
ENSMUSG00000001804	Dsg4	0	0	0	0	0	0	0	0	0	0	0	0	0	0	0	0	0	0	0	0	0
ENSMUSG00000001815	Evx2	0	0	0	0	0	0	0	0	0	0	0	0	0	0	0	0	0	0	0	0	0
ENSMUSG00000001819	Hoxd13	0	0	0	0	1	0	0	0	0	0	0	0	0	0	1	0	0	0	0	0	0
ENSMUSG00000001823	Hoxd12	0	0	0	0	0	0	0	0	0	0	0	0	0	0	0	0	0	0	0	0	0
ENSMUSG00000001827	Folr1	111	165	189	217	209	279	119	107	130	117	165	131	186	174	198	155	118	153	221	205	307
ENSMUSG00000001829	Clpb	644999	806	727	880	1037	735	724	731	714999	594	885	679	753	787	763	679	702	728999	704	606	674999
ENSMUSG00000001833	Sept7	2883	3549	3247	3753	4486	3295	3061	3098	3096	2930	3506	3063	3375	3495	3038	3003	3257	3085	3077	3089	3320
ENSMUSG00000001844	Zdhhc4	502	597999	591001	682001	874	781	523999	539	527	506	675	573999	507999	647999	589999	546	541001	520999	537001	603001	548001
ENSMUSG00000001847	Rac1	3935999	4956	4630	5443999	6312001	5756	3982	4261	4361001	4121	4955999	4291	4785	5015999	4384	4175999	4419	4291	4448	4503	4675
ENSMUSG00000001855	Nup214	3200	3630999	3624999	3960	4797	2022999	3367999	3448	3738	3238	3104	3442	3538	3333001	3179	2828	2978	3188999	2549999	2289	2527
ENSMUSG00000001864	Aif1l	0	0	0	0	0	0	0	0	0	0	0	0	0	0	0	0	0	0	0	0	0
ENSMUSG00000001865	Cpa3	6237	6651	6947	8738	13119	9840	4594	5902	4454	5875	9085	5958	9113	11423	8108	7785	7151	7676	17230	18775	16698
ENSMUSG00000001870	Ltbp1	1	0	0	0	0	0	0	0	0	0	0	0	0	0	0	0	0	0	0	0	0
ENSMUSG00000001891	Ugp2	740	933	783	1007	1197	852	809	865	689	694	912	730	874	942	794001	742	818	804	896	833	928
ENSMUSG00000001901	Kcnh6	0	0	0	0	0	0	0	0	0	0	0	0	0	0	0	0	0	0	0	0	0
ENSMUSG00000001909	Trmt1	2197	2854999	2552002	3123001	3576001	2563	2627001	2505999	2566	2262999	2636998	2491999	2480997	2613	2428999	2229999	2319001	2166998	2025001	1885003	2170998
ENSMUSG00000001910	Nacc1	3945963	4661803	4409953	4920851	5922652	2946983	4078616	4240656	4294868	3803822	4170816	4367867	4313606	4661876	4044112	3739749	390867	387998	3650924	3386917	3837851
ENSMUSG00000001911	Nfix	728	856999	900999	1000001	1134	692999	791999	874	854	749	783	887001	840	861	926	712	815	750	778001	698001	833
ENSMUSG00000001918	Slc1a5	5244	5951999	6243	7135999	8007001	5802	6318	6503	6695	4963999	5702	5844	5436999	5829999	5540999	4748999	5051	5257	4203	3485001	4163001
ENSMUSG00000001924	Uba1	6821	7786	7395	8607999	10251	6584	6953	7429	7387	6668	7800999	7208001	7885	8292999	7100	6654	7083	7064001	6934	6767	7016999
ENSMUSG00000001930	Vwf	0	0	0	0	0	0	0	0	0	0	0	0	0	0	0	0	0	0	0	0	0
ENSMUSG00000001942	Siae	466	501	530	540	726	359	381	367	417	441	505	522	646	615	553	456	544	474	857	819	817
ENSMUSG00000001943	Vsig2	0	0	0	0	0	0	0	0	0	0	0	0	0	0	0	0	0	0	0	0	0
ENSMUSG00000001946	Esam	0	1	2	1	2	0	3	0	3	0	1	0	0	0	0	1	2	0	0	1	0
ENSMUSG00000001948	Spa17	15	22	17	18	28	27	15	18	14	13	21	15	31	29	35	27	14	17	16	31	23
ENSMUSG00000001962	Fam50a	748	998	953	969	1316	1130	770	948	859	764	969	815	918	1015	882	810	842	821	937	891	926
ENSMUSG00000001964	Emd	705243	1002417	834511	1126686	131564	1148334	744158	875401	839538	721037	1130536	878406	974396	983511	834325	767181	887009	805551	925271	940299	1077303
ENSMUSG00000001983	Taco1	218	302	244	314	324	212	228	240	275	224	222	235	279	250	227	218	253	250	244	256	263
ENSMUSG00000001985	Grik3	0	0	0	0	0	0	0	0	0	0	0	0	0	0	0	0	0	0	0	0	0
ENSMUSG00000001986	Gria3	273	380	293	323	606	259	172	221	189	242001	359	259	356	556	329001	257	570001	388	542001	679	576
ENSMUSG00000001988	Npas1	0	0	0	0	0	0	0	0	1	0	0	0	0	0	0	0	0	0	0	0	0
ENSMUSG00000001995	Sipa1l2	0	0	0	0	0	0	0	0	0	0	0	0	0	0	0	0	0	0	0	0	0
ENSMUSG00000001998	Ap4e1	425999	455001	456999	423	580999	125	426	453	425	404999	341	383001	462999	473	403	318	421	383001	445001	387	398
ENSMUSG00000001999	Blvra	256001	469001	391	449	530	534	334	404001	361001	344	429	383	370	413	375	298	378	355	370	356999	371
ENSMUSG00000002006	Pdzd4	0	0	0	0	0	0	1	1	0	0	0	0	0	0	0	0	0	0	0	2	0
ENSMUSG00000002007	Srpk3	0	0	0	0	0	0	0	0	0	0	0	0	0	0	0	0	0	0	0	0	0
ENSMUSG00000002010	Idh3g	1808	2306	2241	2517999	2804999	2990999	1932	1987	2029	1865	2480	1998999	2250999	2187999	2155	1917	1942	1949001	1989	2067	2222999
ENSMUSG00000002012	Pnck	0	0	0	0	0	0	0	0	0	0	0	0	0	0	0	0	0	1	0	0	0
ENSMUSG00000002014	Ssr4	2565	3260001	3035	3846999	4244	4953	2776999	2932	2745	2477	3262	3017001	2987	3337999	3175	2833001	2845	2755	3020	2738001	3395
ENSMUSG00000002015	Bcap31	2089	2381	2270	2557	3029	2964	2154	2271	2188	2053	2492	2296	2375	2399	2178	2099	2227	2148	2123	1972	2013
ENSMUSG00000002017	Fam98a	1526	1850	1711	1897	2107	1635	1642001	1719	1771	1544999	1575	1609	1620	1689	1577001	1455	1497	1520999	1145001	1040001	1163
ENSMUSG00000002020	Ltbp2	0	1	0	0	0	0	0	0	0	0	0	0	0	1	0	0	0	0	0	0	0
ENSMUSG00000002028	Kmt2a	1993	2010	2332001	1129	3092	432	1509	1623	1654	1799	963	1878	2214	2832	2078	1497999	2099	2523	3673	3164001	1759
ENSMUSG00000002031	Ift46	195	184	252	239999	337	298	152001	163001	164001	176999	240001	197	247001	317	214	203	283999	223	460	464	473
ENSMUSG00000002032	Tmem25	4	11	9	10	7	7	1	5	0	6	4	1	10	12	2	5	8	1	18	8	8
ENSMUSG00000002033	Cd3g	0	0	0	0	0	0	0	0	0	0	0	0	0	0	0	0	0	0	0	0	0
ENSMUSG00000002043	Trappc6a	419001	548	482001	619001	691	776999	425	422001	433	425	543	488001	490	549	534	489	565999	478	596999	482999	719999
ENSMUSG00000002052	Supt6	3410	3981	3775	4022	5208	1905	3424	3774	3571	3314	3195	3650	3714	4091	3434	3015	3434	3536	3376	3106	3226
ENSMUSG00000002055	Spag5	1323999	1517001	1525002	1516999	2072	1110001	1272999	1445001	1321999	1252001	1408	1470999	1607	1828	1469001	1363	1518999	1510	1808001	1940	1827
ENSMUSG00000002057	Foxn1	0	0	0	0	2	0	0	0	0	0	0	0	0	1	0	0	0	0	0	0	0
ENSMUSG00000002058	Unc119	617	853	793999	911001	1148	1071001	603	636999	658	638	849999	708999	780001	841	878	677	788001	767001	705	803999	860
ENSMUSG00000002059	Rab34	1	4	4	1	4	2	4	1	6	2	5	0	3	2	9	3	0	5	5	7	2
ENSMUSG00000002064	Sdf2	397	474	458	549	631	625	357	430	353	342	472	445	482999	518	475	448	471	446	557	569	606
ENSMUSG00000002068	Ccne1	232	249	230	268001	349	239	230	261	254	206	274	239	184	236	193	200	209	195	180	161	212
ENSMUSG00000002076	Hsf2bp	0	0	0	0	0	1	0	0	1	0	0	0	0	0	2	3	0	0	2	0	0
ENSMUSG00000002083	Bbc3	70	83	81999	130	152	132	60	86	74	55	85	71	109	115	125	108	134999	92	222	151	243
ENSMUSG00000002100	Mybpc3	16	20	17	25	40	26	6	17	14	14	28	12	15	28	18	22	23	26	21	20	28
ENSMUSG00000002102	Psmc3	2712999	3327	3003	3493	4140	3526	2759	3004	2889001	2504	3419	2846999	3187	3128001	2677	2567001	2705	2564001	2596999	2340	2557
ENSMUSG00000002103	Acp2	215	288001	328001	361001	348	242	226	231	235	218	291	258	304	364	275	263	284	294	441	380	425
ENSMUSG00000002104	Rapsn	82	117	84	102	128	118	74	90	69	64	102	60	87	117	108	90	106	67	131	137	119
ENSMUSG00000002105	Slc39a13	129	150001	152	175998	244001	150	153	148001	152	125	151	163999	158	158	191	114001	157999	145	252999	195999	269
ENSMUSG00000002107	Celf2	4630998	5476998	5311999	5821001	7343	4013	4190001	4403	4492	4625999	4779	5037	5797	6204	5400	4917	5396	5632999	7619999	6948001	7452002
ENSMUSG00000002108	Nr1h3	7	9	6	10	15	13	6	15	8	6	9	12	8	13999	1	10	15	16	15	9	7
ENSMUSG00000002109	Ddb2	308001	337001	386	418001	465001	416999	262	267001	236	300999	358001	291	394	473	367	372	426	394001	589	559999	645
ENSMUSG00000002111	Spi1	1460001	1999	1829	2156	2265	2332	1676	1831	1685	1507	2044	1663	1806	1705	1864	1501	1741	1590001	1711999	1523001	1885
ENSMUSG00000002129	Sf3a1	3858	4626	4338999	4844	5966	3469	4201	4450	4592999	3909999	4507	4125	4416001	4497	3961	3728	3744	4087	3514	3332001	3554001
ENSMUSG00000002147	Stat6	1415	1662	1562	1689	2027	1217	1312	1353	1416	1353	1518	1501	1536	1703999	1564	1286	1552	1492	1773001	1544	1749999
ENSMUSG00000002190	Clgn	0	0	0	0	0	0	0	0	0	0	0	0	0	0	0	0	0	0	0	0	0
ENSMUSG00000002204	Napsa	1012	1364	1148	1443	1791	1754	1045	981	994	1021	1377	1204	1461	1527	1392	1275	1498	1226	2006	1818	2367
ENSMUSG00000002205	Vrk3	487001	624999	621999	712001	856999	639	476	567001	559	482	644001	550	547001	712	592	508001	627001	559	735	712	701
ENSMUSG00000002210	Smg9	337	447999	405999	449999	642	419999	343	347	344999	336999	405	405999	384	375	400	363999	354001	405	399999	396	450999
ENSMUSG00000002221	Paxip1	1557	2037	1912	2023	2437999	1337	1782001	1917	2105	1700	1851	1860	1896999	1799	1705	1497001	1716001	1688999	1492	1382	1418999
ENSMUSG00000002222	Rmnd5a	1717	2100001	1891	2086	2838	1539	1429999	1666	1590	1547	1777	1855	2252001	2473999	1854	1919999	2190	1974	3054	2990001	2969
ENSMUSG00000002227	Mov10	652999	904999	830	841	1159	688	747	788999	848999	722001	777	797999	910	998	818	718	889001	806	923	980001	1000001
ENSMUSG00000002228	Ppm1j	14	19	15	24	20	19	11	11	19	13	27	21	24	24	23	16	22	15	34	36	29
ENSMUSG00000002233	Rhoc	9	19	8	8	18	13	10	7	13	8	16	6	7	8	18	12	18	11	23	25	39
ENSMUSG00000002240	Prr27	0	0	0	0	0	0	0	0	0	0	0	0	0	0	0	0	0	0	0	0	0
ENSMUSG00000002249	Tead3	0	0	0	0	0	0	1	0	0	0	0	0	0	0	0	0	0	0	0	0	0
ENSMUSG00000002250	Ppard	273	342999	287999	354	400	268	302	381	398	327	314999	309	291	279	283	259	245	273001	205	162	201
ENSMUSG00000002257	Def6	1906	2435	2287	2624	3096	2397	1783	1932	1998	1838	2354	2146	2405	2424	2447	2075	2270	2191	2651	2478	2952
ENSMUSG00000002265	Peg3	0	0	0	0	0	0	0	0	0	0	0	0	0	0	0	0	0	0	0	0	0
ENSMUSG00000002266	Zim1	0	0	0	0	0	0	0	0	0	0	0	0	0	0	0	0	0	0	0	0	0
ENSMUSG00000002274	Metrn	1044	1325	1214	1443	1675	1678	1037	1241	1143	1029	1377	1196	1236	1375	1331	1199	1235	1149	1084	1127	1214
ENSMUSG00000002279	Lmf1	342	514	478999	529	691999	613	394001	391	427	350001	500001	398999	530	541	486	482	450	469	496001	449	509001
ENSMUSG00000002280	Narfl	321999	406	376999	450	555	422999	351999	361001	329	379	374	324001	372001	407	368999	356999	356	330	408999	402	400999
ENSMUSG00000002289	Angptl4	301	388	344	433	443	396	320	352	310	259	404	321999	343	315	290	329	295	296	177	178	262
ENSMUSG00000002297	Dbf4	1728999	2001999	2055001	2197	2654	1799	1923	2011001	2014999	1655	1941	1876	1897001	1973	1762	1679999	1711999	1699	1689	1617001	1754
ENSMUSG00000002307	Daxx	616	716	615	676999	875	618	668001	660	660	511	617001	582	612	693	643	526	570999	542	630	580	598001
ENSMUSG00000002308	Cd320	527001	649	545	694	701	830999	548	551999	529	490999	693	525001	505	554001	504	507001	528	502	363999	362	385
ENSMUSG00000002319	Ipo4	231319	2854	2735	3201785	3513999	2066	2837312	2877965	3048591	2366001	2687021	2644281	2505814	2488933	2449	2140848	197913	2224549	1564182	1460852	1587358
ENSMUSG00000002320	Tm9sf1	1064812	1410999	1252	1496214	1734	1275002	1136689	1176034	1243409	1169002	1303978	118272	1298185	1301069	1226001	1110153	1164871	114345	1227818	1171146	1249641
ENSMUSG00000002324	Rec8	1	7	2	3	11	7	4	5	0	7	5	7	4	14	9	3	7	8	6	7	20
ENSMUSG00000002325	Irf9	311001	419	335999	382	472	369	637999	551001	654999	342	402	355	330001	406001	363999	297	313	315999	452	441001	443
ENSMUSG00000002326	Gmpr2	471	573	624	632	739	688	543	566	496	471	634	475	541	561	506	471	515	485	497	456	527
ENSMUSG00000002329	Mdp1	524	736	662	765	975	860	548	595	577	514	683	637	650	803	690	638	685	624	710	698	919
ENSMUSG00000002332	Dhrs1	167999	172	198999	231	303	280	133	164999	134	137	222999	188	206001	277	208	204	247	184	345	367	391
ENSMUSG00000002341	Ncan	0	0	0	0	0	0	0	0	0	0	0	0	0	0	0	0	0	0	0	0	0
ENSMUSG00000002342	Tmem161a	241	307999	254001	239001	394	320	247	288999	248001	268	342001	270999	307999	297999	295	251	276	290999	277	239999	229
ENSMUSG00000002343	Armc6	413	495999	443	547	605001	466	478999	504	523	464	502	455	412	397	399999	403	350	369999	231001	207999	242
ENSMUSG00000002345	2310045N01Rik	291	349	339	424	484999	491	262	272001	281	273	406	356999	369	432999	358999	291	358	353	471	493	547
ENSMUSG00000002346	Slc25a42	223001	238001	269001	313	366	238	230	222	258	243	199	259	267	362999	265999	230	248	267999	282	261	266
ENSMUSG00000002365	Snx9	0	1	1	1	5	1	2	2	0	4	5	3	1	7	4	3	2	2	2	5	4
ENSMUSG00000002372	Ranbp3	1530	1932	1859	2147	2493	1879	1658	1946	1861	1539	1932	1765	1768	1771	1674	1552	1685	1634	1431	1412	1594
ENSMUSG00000002379	Ndufa11	624	807	701	874	986	1031	693	673	666	553	822	662	690	767	729	654	611	631	628	566	680
ENSMUSG00000002384	Bmp8b	0	0	0	0	0	0	0	0	0	0	0	0	0	0	0	0	0	0	0	0	0
ENSMUSG00000002393	Nr2f6	204	319	272999	290	323	297	244	232	277	228	258	286	236	261	282	245	291	230	283	257	287
ENSMUSG00000002395	Use1	491	696001	626001	751	882	950999	512	535999	535001	500	743998	624	587	675	641999	581999	610999	566	685999	657998	840
ENSMUSG00000002396	Ocel1	395	520001	470	569999	672001	660001	371	410	465	406	541	480	446	491	438001	425	451	384	383001	289	403
ENSMUSG00000002409	Dyrk1b	59	59	57	61	82	53	41	38	43	30	53	77	77	98	91	70	105	83	326	311	305
ENSMUSG00000002413	Braf	683	829	813	824999	1066	510	679001	792	812	652	671	780	729	887	663	671	691	774	856	759	875
ENSMUSG00000002416	Ndufb2	461	657001	561	615	719	885	482	506	494	480	558	505	486	602	509	473	521	523999	518	396	626999
ENSMUSG00000002428	Hltf	877	1072	1022001	1118999	1521	746999	949	945	957	850999	995	933	1141001	1179	1006	1022	1111999	1098	1381999	1220998	1354001
ENSMUSG00000002455	Prpf6	1195	1472	1358	1512	1929	1077	1299	1268	1263	1121	1303	1358	1423	1442	1364	1205	1190	1337	1381	1244	1273
ENSMUSG00000002458	Rgs19	1618999	2055001	1869	2128	2525	2374	1606	1771001	1799001	1524	1996	1795001	1832999	1900	1717	1625	1798998	1841	1907999	1730001	2021999
ENSMUSG00000002459	Rgs20	0	0	0	0	0	2	0	0	0	0	0	0	0	0	0	0	0	0	0	0	0
ENSMUSG00000002475	Abhd3	1	0	2	0	0	0	0	1	1	0	3	1	0	3	0	0	5	1	1	2	1
ENSMUSG00000002477	Snrpd1	2543	3319	2803	3360	4135	4319	2813	3104	2950	2493	3372	2773	2876	3094	2471	2533	2753	2529	2037	1966	2350
ENSMUSG00000002486	Tchp	272999	451	359001	388999	548	367	304001	328001	369001	337999	384001	386	406	465	434999	317999	358001	358	382	338001	441999
ENSMUSG00000002489	Tiam1	1620	1939999	1915	1912	2477	1067	1635	1701001	1912	1576	1584	1747001	1967999	2032001	1767	1478	1674001	1862	2146	1895	2129
ENSMUSG00000002496	Tsc2	870	1009	1046	1099	1372	733	883	901	921	894	870	930	1069	1121	1038	922	973	947	1197	1123	1085
ENSMUSG00000002500	Rpl3l	0	1	1	1	3	3	1	0	6	3	3	1	2	2	2	6	3	1	3	1	6
ENSMUSG00000002504	Slc9a3r2	51	82	63	73	85	95	42	53	50	44	72	49	55	79	77	54	62	53	78	74	96
ENSMUSG00000002524	Puf60	2452	3123	2959	3350	3935	3428	2516	2691	2688	2304	3037	2880	2890	2967	2828	2529	2472	2695	2666	2485	2898
ENSMUSG00000002546	Golga2	1156999	1438001	1361	1357	2050	937	1028999	1180998	1170999	1136	1294999	1279998	1441	1665	1375	1223	1378	1357001	1896999	1677	1961
ENSMUSG00000002550	Uck1	665	886	882999	1036999	1182	906	738001	804999	797999	720001	947	835	862	977	936001	777	811	816	864	869	1015
ENSMUSG00000002565	Scin	701	986	881	860	885	774	464	443	515	573	589	711	804	650	872	774	962	906	1008	788	1187
ENSMUSG00000002578	Ikzf4	2	0	1	1	3	1	5	8	11	0	4	0	1	0	0	1	3	1	0	0	0
ENSMUSG00000002580	Mien1	386	566	482	545	648	715	482	507	485	390	597	480	493	456	411	444	411	422	405	337	510
ENSMUSG00000002588	Pon1	0	0	0	0	0	0	0	0	0	0	0	0	0	0	0	0	0	0	0	0	0
ENSMUSG00000002602	Axl	56	76	79	87	103	90	56	49	67001	63	62	61	79	100	89	69001	86	97	122	129001	124
ENSMUSG00000002603	Tgfb1	7160	10294	8461	10645	12246	10301001	7690	8287	8592	7378	9646	8533	9117	9598	9359001	7865	9163	8247	9395	9169	10711
ENSMUSG00000002608	Ccdc97	844	935	825	1030001	1278	893	835	809	795	740	932001	978	880	916001	913	855	892	892001	1225	953001	1278999
ENSMUSG00000002617	Zfp40	157001	158	157999	192001	293	158	131	124	154	142	170999	143	187	210	178	170001	155	152	292999	256	248999
ENSMUSG00000002625	Akap8l	435	483	452	521	636	400	380	348	373	345	365	352	450	533	489	423	495	403	645	646	663
ENSMUSG00000002633	Shh	0	0	0	0	0	0	0	0	0	0	0	0	0	0	0	0	0	0	0	0	0
ENSMUSG00000002635	Pdcd2l	272	356	304	351	421	408	311	315	314	229	389	310	298	289	282	252	205	245	202	211	222
ENSMUSG00000002658	Gtf2f1	1309	1669	1473	1696	2079	1414	1354	1495	1495	1172	1633	1444	1520	1641	1364	1327	1263	1481	1337	1275	1452
ENSMUSG00000002660	Clpp	750	981	794	1053	1028	1134	846	951	930	761	967	853	791	803	698	691	750	676	481	453	491
ENSMUSG00000002661	Alkbh7	96	143	135	171	159	201	89	123001	102	105	118	102	100999	138	131	135	136	102001	115999	93	108
ENSMUSG00000002664	Pspn	0	0	0	0	0	0	0	0	0	0	0	0	0	0	0	0	0	0	0	0	1
ENSMUSG00000002668	Dennd1c	173	148	184	215	276	201	122	115	96	156	169	174	186	285	251	188	196	235	510	411	545
ENSMUSG00000002679	Med6	208	262	248	296999	335	325	219	243	213	194	256	222	220	263	232001	229	216	232	193	202001	234
ENSMUSG00000002688	Prkd1	0	0	0	0	0	0	0	0	0	0	0	0	0	0	0	0	0	0	0	0	0
ENSMUSG00000002699	Lcp2	840	942	893999	1005	1241	904	977	1024	998	751	931	884001	960	963	930	831	832	913	1254	1194	1286
ENSMUSG00000002718	Cse1l	4343	5078999	4851	5201001	6585001	4010	4979	5236998	5205	4200001	5044999	4519998	4578001	4740001	3916001	3974999	3903001	4097999	3021	2931	3049999
ENSMUSG00000002728	Naa20	790	927	781	909	1149	1029	846	949	909001	738928	956	788998	777692	761	637993	692001	720001	691	560	513	600999
ENSMUSG00000002731	Prkra	343	470	463	485	544	539	379	304	310	338	426	380	420	477	424	376	424	416	559	542	588
ENSMUSG00000002732	Fkbp7	30	26	22	25999	60	24	21	23	32	13001	37	20	31	41999	25	31	25999	23	32	41	31
ENSMUSG00000002733	Plekha3	915	1094	963	1223	1296	1040	1097	1157	1203	888	1082	1041	933	894	790	803	742	791	577	525	679
ENSMUSG00000002741	Ykt6	1258	1538	1474	1890	2189	1576	1377	1443	1381	1259	1489	1393	1536	1692	1497	1438	1549	1335	1497	1332	1603
ENSMUSG00000002748	Baz1b	6282	7432	7008001	7270	9883	3531999	6457	6848	6890	6263999	6119999	6849	7129999	7878	6737001	6046	6810	6610	6880999	6365999	6499
ENSMUSG00000002763	Pex6	553	726	616	675	909	633999	405	506	521	477	603	636	662	801	708999	608	723	644	1001	910	954
ENSMUSG00000002767	Mrpl2	756	875	787	994001	1061	1063	774999	880	871	730	990	792999	736001	869	718999	724	714	677	598	501001	616
ENSMUSG00000002768	Mea1	378	486	473	517	668	692	425	492	416	380	558	419	440	486	506	425	424	403	413	331	516
ENSMUSG00000002769	Gnmt	0	4	2	6	2	4	0	2	6	2	1	1	0	1	0	2	5	1	1	5	3
ENSMUSG00000002771	Grin2d	0	0	0	0	0	0	0	0	0	0	1	0	0	0	2	0	0	0	0	0	0
ENSMUSG00000002778	Kdelr1	1095999	1459	1232	1527	1878	1584	1099001	1191	1137	1094	1448999	1314	1338	1450	1288	1153	1300	1273	1450	1407	1610
ENSMUSG00000002781	Tmem143	178002	267	229	290999	321999	229	136999	186002	165	185999	210999	206	280001	258	188	261	254	259999	318999	264999	376
ENSMUSG00000002791	Pdxk-ps	0	0	1	0	0	0	0	0	0	0	0	0	0	0	3	0	0	0	1	0	0
ENSMUSG00000002797	Ggct	163	188	156	224	229	229	170	153	185	140	199	147	171	187	164	151	143	157	80	111	125
ENSMUSG00000002799	Jag2	83	81	65	89	119	71	49	41	47	63	53	68	94	113	115	100	107	90	175	132	173
ENSMUSG00000002803	Btbd6	173	225	197	217	266	222	177	192	178	155	180	157	194	188	229	159	149	165	249	207	246
ENSMUSG00000002804	Nudt14	171	217	168	242	282	293	132	164	132	125	236	183	207	247	244	189	214	195	256	238	252
ENSMUSG00000002808	Epdr1	0	0	0	0	0	0	0	0	0	0	0	0	0	0	0	0	0	0	0	0	0
ENSMUSG00000002812	Flii	1744001	2061	1952999	2160	2705	1378	1637	1707	1683	1584	1911	1818	2019	2243	2030	1706001	2109999	1864	2450	2286	2461
ENSMUSG00000002814	Top3a	470	550	581	652	867	373	506999	543	524	475001	510	564999	617	698	548999	595	565	522	724	672	703
ENSMUSG00000002820	Atg4d	325	393	404	450	474	364	373	400	399	306	451	426	390	380	405	305	346	325	301	291	309
ENSMUSG00000002825	Qtrt1	507	546	567	648	695	618	643	629	633	493	587	536	522	526	468	426	448	453	297	264	357
ENSMUSG00000002831	Plin4	0	0	0	0	0	0	0	0	0	0	0	0	0	0	0	0	0	0	0	0	0
ENSMUSG00000002833	Hdgfrp2	1295	1655	1493	1676	2104	1448	1314	1383	1418	1292	1429	1437	1439	1637	1504	1377	1456	1496	1438	1278	1539
ENSMUSG00000002835	Chaf1a	1990	2454	2360	2524	3170	1641	2107	2272	2239	2011	2235	2268	2209	2467	2125	1919	2242	2146	2127	1874	2208
ENSMUSG00000002844	Adprh	786	1137	914	1089	1281	1192	746	839	778	772	989	893	919	1001	986	819	937	815	1027	894	1061
ENSMUSG00000002845	Tmem39a	681999	903999	817999	1032999	1128	948999	852	869	852	730	920999	875	788	828	791	714999	793001	790	663999	631999	697
ENSMUSG00000002846	Timmdc1	347	447	363	486	533	554	374	456	476	374	485	421	389	464	418	355	431	350	352	325	387
ENSMUSG00000002847	Pla1a	0	0	0	0	0	0	0	1	1	0	0	0	0	0	0	0	1	0	1	1	0
ENSMUSG00000002870	Mcm2	6052	7142	6879	8161	9742	5936	6792	7635	7249	6239	7180	6678	7072	7254	6329	5930	6257	6213	5659	5835	5888
ENSMUSG00000002871	Tpra1	166	226001	231	277	323	283999	144	153	170	185	233	230	240	267	266	184	256999	203	330001	327999	324999
ENSMUSG00000002881	Nab1	523	589	530	637	746	459	571	636	644	482	571	486	556	567	482	451	489	564	520	474	499
ENSMUSG00000002885	Adgre5	23	26	32	47	55	35	11	12	14	15	44	32999	40	54	44	23	46	36	102	110001	128
ENSMUSG00000002897	Il17ra	1139	1412	1267	1553	1850	999	1208	1144	1189	1144	1257	1278	1312	1523	1253	1230	1305	1314	1796	1596	1866
ENSMUSG00000002900	Lamb1	0	0	0	0	0	0	0	0	0	0	0	0	0	0	0	0	0	0	0	0	0
ENSMUSG00000002908	Kcnn1	1	0	2	1	1	2	0	1	0	1	0	0	0	1	0	1	2	0	1	7	2
ENSMUSG00000002910	Arrdc2	148	192	187	234	242	196	137	156	141	145	200	156	186	182	186	167	183	196	203	153	219
ENSMUSG00000002930	Ppp1r17	0	0	0	0	0	0	0	0	0	0	0	0	0	0	0	0	0	0	0	0	0
ENSMUSG00000002944	Cd36	0	0	0	0	0	0	0	0	0	0	0	0	0	0	0	0	0	0	0	0	0
ENSMUSG00000002948	Map2k7	1343086	1684165	1491761	1746555	2049193	1227996	1429081	1450743	1406001	1241906	1423679	1470332	161084	1584001	1560744	1340573	1412134	1414015	1685122	1427333	1648294
ENSMUSG00000002949	Timm44	1400	1580	1505999	1767	2011001	1471001	1499	1527	1594	1350	1575999	1473001	1452999	1456	1330	1301001	1333	1361	1186001	1062001	1158
ENSMUSG00000002957	Ap2a2	1352	1629	1577	1737	2249	1355	1582	1514	1613	1318	1662	1458	1613	1591	1506	1338	1444	1429	1422	1437	1450
ENSMUSG00000002963	Pnkp	404999	511999	610	595	765	564999	416	488001	514	480	542	474	579	649	550999	469	517	524	638	629	724001
ENSMUSG00000002968	Med25	798	929	843	975	1150	855	797	817	803	716	949	833	845	915	792	723	716	780	854	681	768
ENSMUSG00000002980	Bcam	0	0	0	0	0	0	0	0	0	0	0	0	0	0	0	0	0	0	0	0	0
ENSMUSG00000002981	Clptm1	1481	1937	1780	1952	2354	1670	1618	1806	1832	1477	1872	1701	1681	1725	1712	1414	1512	1471	1467	1358	1495
ENSMUSG00000002983	Relb	43	38	16	50	38001	26	51001	36	24	40	39	25	29	34	24	33	45	16	37	61999	47
ENSMUSG00000002984	Tomm40	2675001	3218	3021	3595	3830	3476	3145999	3321	3346999	2692	3296999	3103	2662999	2676999	2560	2478	2341999	2447001	1442999	1232	1528001
ENSMUSG00000002985	Apoe	164	279	237	241	280	306	211	225	204999	220	234	241001	240999	244	242	170	188	188	170	129999	149001
ENSMUSG00000002992	Apoc2	0	0	0	0	0	0	0	0	0	0	0	0	0	0	0	0	0	0	0	0	0
ENSMUSG00000002996	Hbp1	163	282	231	281001	369	294	126	145999	121	170999	210	194	337999	423001	397001	278999	414	338	1008001	931	1130999
ENSMUSG00000002997	Prkar2b	920	1058	946	1094	1484	916	800	803	751	810	1066	943	1127	1144	993	909	1132	974	1092	1109	1142
ENSMUSG00000003031	Cdkn1b	574	732	731	707	1024	661	510	516	508	527	667	590	774	897	764	719	711	745	1359	1272	1441
ENSMUSG00000003032	Klf4	0	0	0	0	0	0	0	0	0	0	0	0	0	0	0	0	0	0	0	0	0
ENSMUSG00000003033	Ap1m1	960999	1185999	1128999	1400001	1464	1251999	1011	1085	971	950	1208	1126	1189	1215	1109	986	980001	1099	1362	1243	1340999
ENSMUSG00000003037	Rab8a	1434	1922	1659	2072	2491	2083	1414	1573	1482	1511	1855	1550	1731	1832	1745	1521	1713	1523	1702	1610	2019
ENSMUSG00000003038	Hmgn2	327494	4355358	390969	4573143	549993	5292773	3569844	3826019	370196	3321684	4392381	3751138	3973547	4188049	3692393	3486028	4080348	3402383	3725881	3304877	4315183
ENSMUSG00000003039	Fam32a	1175	1391	1365	1592	1922	1718	1102	1212	1173	1131	1437	1261	1423	1512	1348	1132	1272	1245	1401	1372	1527
ENSMUSG00000003051	Elf3	0	0	0	0	0	0	0	3	0	1	1	0	0	0	0	0	3	0	0	2	1
ENSMUSG00000003053	Cyp2c29	0	0	0	0	0	0	0	0	0	0	0	0	0	0	0	0	0	0	0	0	0
ENSMUSG00000003062	Stard3nl	252	338001	311	334998	364001	358	204001	253999	266	250	323	274	273001	329	334	224	267	279001	292	258	323
ENSMUSG00000003068	Stk11	2435999	3080001	3040999	3428001	3966999	3027001	2583	2701	2838999	2413	2907	2950	2956999	3207001	3103999	2601002	2896	2813	2900999	2454001	3218
ENSMUSG00000003070	Efna2	5	8	6	2	7	2	3	7	4	3	9	5	3	6	5	5	10	2	10	10	4
ENSMUSG00000003072	Atp5d	2145	3124	2757	3451	3595999	4221	2629	2798	2790	2383	3276001	2668	2682	2679	2634	2619999	2515	2377001	2129	2036001	2415
ENSMUSG00000003099	Ppp5c	3078999	3667001	3691	4124999	4554001	3290	3618	3671	3723999	3062001	3575	3375	3157001	3263	3106999	2904	2790999	2929999	2262001	1976001	2256999
ENSMUSG00000003119	Cdk12	1619999	1840	1888999	1803999	2376	784999	1738	1782	1949	1636	1441	1797	1756	1787001	1542	1402	1424001	1625	1416	1292	1292999
ENSMUSG00000003123	Lipe	147	196	179	233001	298	159	102	154	153	166	142	183	237	232	205	170	191	195	299	290	309
ENSMUSG00000003131	Pafah1b2	2384	3017	2914	3236	3869	2636	2797	2988	2881	2650	3000	2706	2794	2966	2419	2385	2611	2522	2133	2129	2239
ENSMUSG00000003134	Tbc1d8	118	124	117	135	139	86	124	110	95	108	100	127	116999	144	106	101	123	131	212	170	188999
ENSMUSG00000003135	Cnot11	777001	886	847999	1009	1238	909	811	893	853	819	889	866	908	923	861	780	895	773	875	797	874
ENSMUSG00000003153	Slc2a3	1706999	1855	1745	2064	2282	1530999	2150999	2170	2325	1624001	1725	1874	1790	1669001	1526001	1457	1522	1584	1832	1571	1845
ENSMUSG00000003154	Foxj2	240	324	273	338	405	193	278	294	266	266	267	252	303	315	342	272	300	269	377	349	461
ENSMUSG00000003161	Sri	1016999	1202001	1107	1266001	1654999	1419	1052999	1105	938999	926	1220	1021	1208	1116001	1112	1042	1186	1026	1252001	1275999	1330
ENSMUSG00000003166	Dgcr2	1781544	2501791	2136436	2422531	2870086	1790173	1806679	1991554	1991702	1852744	2141805	2072586	2170576	2407686	2146659	1858381	2024832	2014766	2117446	1998385	2235647
ENSMUSG00000003178	Mical3	29	41	38	28	43	5	25	35	47	23	35	41	41	34	47	25	34	54	43	48	29
ENSMUSG00000003184	Irf3	786001	1024001	894001	1173001	1340999	1090999	885	891	848	756	969999	929001	973	1009	932001	826	934	910	1034001	883999	1073
ENSMUSG00000003190	Bcl2l12	262	291001	268	325	438999	335	225	212	231999	257001	365	302001	371	355	340	303	300	376001	384	380	385
ENSMUSG00000003198	Zfp959	130	139	145	153	207	152	105	123	108	123	162	144	116	145	125	132	153	128475	203	211	196
ENSMUSG00000003199	Mpnd	411001	597	551	560999	767001	643001	437	465999	528	373	583001	519	512	647	497	497	577	488	591	588	652
ENSMUSG00000003200	Sh3gl1	1081	1479	1312	1606	1757	1534	1134	1307	1309	1126	1406	1214	1230	1301	1240	1109	1132	1151	1185	1059	1238
ENSMUSG00000003206	Ebi3	42	62	64	72	84	89	36	46	57	63	69	59	58	70	59	52	82	56	148	120	162
ENSMUSG00000003208	Ccdc94	206	333	280	310	334	283	224	245	252	212	317	272	289	291	259	254	236	245	301	276	265
ENSMUSG00000003226	Ranbp2	6131	6861	6895	6421	9196	2919	5679	6552	6703	6153	5909	6166	6711	7534	6515	5670	6036	7023	6685	5891	5664
ENSMUSG00000003227	Edar	0	0	0	0	0	0	0	0	0	0	0	0	0	0	0	0	0	0	0	0	0
ENSMUSG00000003228	Grk5	4	6	6	4	5	1	6	4	9	10	2	4	4	4	8	5	4	5	4	9	8
ENSMUSG00000003233	Dvl3	455999	501	481	489	679	154001	445	376001	415	422	435	460	521	606	513	449999	479	529	600	560	599
ENSMUSG00000003234	Abcf3	741	870001	804	878999	1059	780	766	803	841	655	810	773001	853	793	712	671	712	741999	672	636999	748999
ENSMUSG00000003235	Eif2b5	2038	2424	2283	2776	2966	2036	2375	2322	2496	2086	2396	2116	2175	2155	2000	1833	1904	1959	1436	1291	1434
ENSMUSG00000003269	Cyth2	429999	537999	491	583	795	649999	376001	473001	433001	465	503	456999	580	578999	570	544999	555999	506001	720001	719001	768
ENSMUSG00000003271	Sult2b1	25	21	22	22	31	17	10	15	28	18999	12	16	19	17	9	18	13	11	10	22	17
ENSMUSG00000003273	Car11	0	0	0	0	0	0	0	0	0	0	0	0	0	0	0	0	0	0	0	0	0
ENSMUSG00000003279	Dlgap1	0	0	0	0	0	0	0	0	0	0	0	0	0	0	0	0	0	0	0	0	0
ENSMUSG00000003282	Plag1	8	9	11	6	9	2	10	8	7	6	3	10	10	13	4	9	15	14	20	33	19
ENSMUSG00000003283	Hck	0	1	1	2	0	0	3	0	0	0	0	0	0	0	0	0	0	1	0	0	0
ENSMUSG00000003299	Mrpl4	638	790	721	848	982	1002	725	782	708	616	879	709	671	728	649	603	606	676	584	593	698
ENSMUSG00000003308	Keap1	1199999	1615001	1459001	1582999	1930	1277	1343	1402	1407	1220	1463	1406	1462999	1471	1462	1174	1325	1293999	1297	1133	1334
ENSMUSG00000003309	Ap1m2	40	48	45	57	47	35	35	41	57	44	68	55	45	44	17	33	53	32	39	29	35
ENSMUSG00000003316	Glg1	3878	4892	4646	4411	6511	1443	3634	4001	3997	3707	3462	4244	4547	5107	4547	3499	4926	4458	5412	5386	4970
ENSMUSG00000003341	Atp8b3	0	2	2	0	0	0	0	0	0	0	0	1	1	0	0	1	1	0	0	0	2
ENSMUSG00000003344	Btbd2	449	552001	546	658	850	569	370	389	408999	430	528	492	590	702	625	572	618001	568	813001	830	813
ENSMUSG00000003345	Csnk1g2	1905	2528	2447	2691	3301	2557	1954	2077	1996	1913	2614	2225	2518	2657	2478	2192	2492	2169	2370	2362	2859
ENSMUSG00000003346	Abhd17a	859	990	919	1198	1234	1269	950	939	994	866	1114001	974	943	910	970	874	880001	846	827	736	938
ENSMUSG00000003348	Mob3a	1702	1896	1846	2241	2424	1878	1442	1422	1447	1484	1927	1742	2083	2087	2020	1608	1827	1808	2206	2039	2394
ENSMUSG00000003352	Cacnb3	0	1	0	5	6	4	0	3	5	5	3	2	6	0	3	1	4	4	6	6	5
ENSMUSG00000003354	Ccdc65	0	0	2	0	0	0	0	0	0	3	1	0	0	0	0	1	0	0	0	1	2
ENSMUSG00000003355	Fkbp11	394	484	434	530	553	655	468	495	477	439	491	479	380	395	421	347	355	361	202	169	222
ENSMUSG00000003360	Ddx23	2539	3054	2862	3443001	3968	2037	2706	2795001	2897	2494001	2922001	2819001	2993	3010001	2885001	2463	2724999	2575	2767	2475	2711001
ENSMUSG00000003363	Pld3	148	192	173999	255	311	213	143	165	124	171	185	139	233	260	218	183001	218	184001	377	414001	406
ENSMUSG00000003378	Grik5	89	107	100	103	143	82	62	63	58	71	67	100	99	118	129	103	141	119	251	171	248
ENSMUSG00000003379	Cd79a	1	0	0	5	1	0	0	1	0	0	1	0	0	3	3	0	0	0	5	1	3
ENSMUSG00000003380	Rabac1	439	533	496	606	707	779	439	409	386	359	644	479	574	610	569	478	530	442	631	639	677
ENSMUSG00000003382	Etv3	340	428	419	430	505	233001	440999	415	455	333	357	452	333	363	431	347	355	366	334	301	344999
ENSMUSG00000003402	Prkcsh	2252	2817	2659	3003	3689	2762	2211	2488	2400	2223	2902	2617	2552	3033	2702	2461	2760	2515	2785	2975	3153
ENSMUSG00000003410	Elavl3	2	0	0	0	0	0	0	0	0	0	0	0	0	0	0	0	1	1	0	0	0
ENSMUSG00000003411	Rab3b	0	0	0	0	0	0	0	1	0	0	0	0	0	0	0	0	0	0	0	0	0
ENSMUSG00000003418	St8sia6	0	0	0	0	0	0	0	0	0	0	0	0	0	0	0	0	0	0	0	0	0
ENSMUSG00000003420	Fcgrt	8	15	11	13	6	6	8	1	5	5	17	10	10	9	8	10	15	10	33	19	42
ENSMUSG00000003421	Nosip	547	775	697001	793001	937	839999	568001	671999	608999	587	732999	641	714001	742	735001	623001	646001	648	722999	709001	807
ENSMUSG00000003423	Pih1d1	686999	899001	793	945001	1133	1109001	676	780999	787001	643999	934	737001	768	781	742	750	649	660	715	646999	824001
ENSMUSG00000003429	Rps11	11515	16605	14368	17575	18985	23557	12893	13879	12905	11830	16530	14135	14897	15116	15212	13692	13056	12754	15056	15474	17857
ENSMUSG00000003435	Supt5	2723	3451	3128	3477	4364	2359	2785	3115	3048	2884	3108	2989	3230	3420	3133	2820	3074	2958	3309	3034	3354
ENSMUSG00000003436	Dll3	2	5	2	3	4	0	3	5	2	2	3	3	0	2	0	5	2	1	1	0	1
ENSMUSG00000003437	Paf1	1175999	1503998	1451	1591	1959	1434	1255	1440001	1364001	1209999	1400	1320998	1424001	1509	1374999	1273999	1316	1263001	1267001	1160	1342
ENSMUSG00000003438	Timm50	1273	1693999	1550	1789999	1950001	1991999	1608	1664	1723	1476	1805	1481999	1556	1416001	1418999	1243	1246001	1276999	896	849	1046
ENSMUSG00000003444	Med29	260	328	327	411	431	441	301	314	287	262	376	323	264	304	267	255	277	246	247	254	235
ENSMUSG00000003452	Bicd1	0	0	0	0	0	0	0	0	0	0	0	0	0	0	0	0	0	0	0	0	0
ENSMUSG00000003458	Ncstn	1408	1843	1656	1860	2158	1557	1398	1466999	1384999	1404001	1690	1596	1832	1939	1705001	1485	1613	1595	2113	2061999	2118001
ENSMUSG00000003464	Pex19	660	806001	727999	950	1222999	897999	737	835999	828001	712	868999	750	790999	874	770001	692001	752	696	826001	752001	882001
ENSMUSG00000003469	Phyhip	0	0	0	0	0	1	1	1	0	0	0	0	0	1	0	0	0	1	0	0	0
ENSMUSG00000003476	Crhr2	0	0	0	0	0	0	0	0	0	0	0	0	0	0	0	0	0	0	0	0	0
ENSMUSG00000003477	Inmt	0	0	0	0	0	0	0	0	0	0	0	0	0	0	0	0	0	0	0	0	0
ENSMUSG00000003484	Cyp4f18	7	4	13	6	10	12	9	4	0	5	6	6	11	6	1	6	8	8	20	11	11
ENSMUSG00000003500	Impdh1	1694001	2152	1883999	2314	2820	2007	2057	2004001	1909001	1769001	2201	1867	1980	2008001	1803	1747001	1787999	1590	1684999	1531	1708999
ENSMUSG00000003505	Psg18	0	0	0	0	0	0	0	0	0	0	0	0	0	0	0	0	0	0	0	0	0
ENSMUSG00000003518	Dusp3	0	0	0	0	0	0	0	0	0	0	0	0	0	0	0	0	0	0	0	0	0
ENSMUSG00000003526	Prodh	1037	1283	1209	1384	1479999	1370001	1137	1157	1113	1028	1154001	1137	1174999	1094999	1061001	1049	917	1052	893	739	901
ENSMUSG00000003527	Dgcr14	381	459	436	464	557	384	400	416	371	374	420	405	440	468	407	401	345	373	440	409	413
ENSMUSG00000003528	Slc25a1	1021	1534	1206001	1500	1798	1543	1149	1374	1235	1061999	1495999	1184	1316	1296001	1252	1076	1174	1118	976	982	1177001
ENSMUSG00000003531	Dgcr6	238999	359	301	358	473	439001	296001	299	333	211	354999	304	341	322001	326	298	363	280999	333968	319	384
ENSMUSG00000003534	Ddr1	0	0	0	0	0	0	0	0	0	0	0	1	0	0	0	0	0	1	0	0	0
ENSMUSG00000003541	Ier3	166	189	200	263	262	245	302	346	330	194	242	206	153	154	134	167	156	158	95	77	86
ENSMUSG00000003545	Fosb	5	4	6	2	6	3	4	1	7	2	1	1	6	3	0	5	5	4	8	8	7
ENSMUSG00000003546	Klc4	48	71	101	88	144	91	51	51	70	72	72	68	80	143	89	75	112	77	251	225	271
ENSMUSG00000003549	Ercc1	127	171	133	205	212	219001	155	123001	152001	133	187001	136001	131	138	153	118	110	125999	148001	129	156
ENSMUSG00000003555	Cyp17a1	0	0	0	0	0	0	0	1	0	0	0	0	0	0	0	0	0	0	0	0	0
ENSMUSG00000003559	As3mt	0	0	0	0	0	0	0	0	0	0	0	0	0	0	0	0	0	0	0	0	0
ENSMUSG00000003573	Homer3	405	451999	412	516	606999	407001	289999	354001	315	356999	409	398999	451	461001	454	388999	465	449	641	585	632001
ENSMUSG00000003575	Crtc1	698	834999	829001	959	997	560	764	776	803	781	697	789001	868001	850	724	707001	675	816	714	702	764
ENSMUSG00000003581	Rnf215	169	174	181	219	247	154	143	127	146	135	174999	137	171	212	186	157	200	163	214	215	218
ENSMUSG00000003585	Sec14l2	141	212	153	204	259	179	123	132	156	148	171	156	233	244	205	152	223	241	293	320	382
ENSMUSG00000003604	Aven	495	569	536	689	715	788	623	566	571	469	571	508	469	514	474	460	384	438	338	297	376
ENSMUSG00000003617	Cp	0	2	0	1	3	0	0	3	1	2	3	1	1	5	0	0	3	1	2	1	0
ENSMUSG00000003623	Crot	335	405	375001	364	586	354	220	261001	237	295	362	292	419	504999	401	364	445	406	788	731	732999
ENSMUSG00000003644	Rps6ka1	1923	2386001	2237999	2711	3083999	2171	2019	2086001	2096001	2050	2323999	2152	2537	2418999	2342999	2087	2339	2141	2872999	2759	3148001
ENSMUSG00000003657	Calb2	0	0	0	0	0	0	0	0	0	0	0	0	0	0	0	0	0	0	0	0	0
ENSMUSG00000003660	Snrnp200	5268001	5921999	5821	6353	8025001	3074	5207001	5838001	5739999	5172999	5032	5449001	5802	6295999	5255	4553001	5026	5455	5094	4864	4805
ENSMUSG00000003662	Ciao1	490	631999	573999	627	778	645999	519	559	552	506	641001	593	597001	625	532	513	552001	531999	527	550	612
ENSMUSG00000003665	Has1	0	0	0	0	0	0	0	0	0	0	0	0	0	0	0	0	0	0	0	0	0
ENSMUSG00000003680	Taf6l	493	632999	536	734	877	730	473	525	533	513	667001	538999	576	607001	545999	547	570999	554001	633	583001	622999
ENSMUSG00000003721	Insig2	226	308	238	294	354	292	245001	231	280	230	262	211	301999	277	251001	261001	248001	248	352999	325	393001
ENSMUSG00000003731	Kpna6	1762	2009	1805	1971	2423999	1347	1840	1891	1993	1709	1814	1776	1818999	1826	1560	1551	1608	1650001	1322	1161	1384
ENSMUSG00000003746	Man1a	1123	1381	1204999	1421	1754	1066	1054	1063001	1080	1086	1307	1180	1296	1425	1165	1058	1250	1205	1255	1177	1225
ENSMUSG00000003752	Itpkc	130	140	164	181	178	110	144	139	150	99	155	100	151	132	160	142	149	125	142	134	159
ENSMUSG00000003762	Adck4	164001	222	182	206	288001	238001	105	136999	134	150	190	184	214	221001	191	192	225	139	333001	275001	326
ENSMUSG00000003778	Brd8	1743	2033999	1952	2089999	2805999	1273	1589	1631999	1658998	1684001	1736	1845	2158	2370001	1980	1738	1982999	1913	2749999	2699999	2786
ENSMUSG00000003779	Kif20a	1846	2168	2022	2284	2650	1808	1874	1950	1992	1722	2027	1945	2044	2114	2038	1905	1870	1829	2111	2251	2330
ENSMUSG00000003808	Farsa	5352999	6627	5922999	7230	8668	6933	5383	5727001	5515001	5119001	6585	5905001	5891	6419001	6084	5469	5843	5365999	4674999	4709999	5022
ENSMUSG00000003809	Gcdh	210999	266	267	310	358	315	173	189	210	229	230	211999	269	323999	285001	278	287	265	307	262	287
ENSMUSG00000003810	Mast2	963999	1242	1086	1285999	1425	812	973999	1024	1091	910999	991	1102	1095	1180	1064	910	1078999	1073001	1194	1209	1355999
ENSMUSG00000003812	Dnase2a	729	927999	912	999	1198001	793	612	606001	658	669	790	751999	905001	991001	930	723001	1022	892	1212998	1172	1419
ENSMUSG00000003813	Rad23a	867	978	940	1225	1343	1017	1196	1134	1128001	869	1077	1034	972	943001	851	861	850	800	742	624	690
ENSMUSG00000003814	Calr	34663	48074	41888	46650001	62414	46892001	28986	32778	32105	34116001	45330999	39565	44256001	48045	43438001	36410001	39311	42115	42398999	42322999	48722001
ENSMUSG00000003824	Syce2	653	956	834	1003	1195999	1254	689999	757001	778	644	939001	774	806001	892001	770	660	790	732	697	738001	783
ENSMUSG00000003847	Nfat5	1880	2126001	2194999	1935001	2816999	893	1703001	1936999	1952999	1756999	1381999	1824999	2052	2452998	1851999	1638999	2012	1991001	2957001	2520002	2619001
ENSMUSG00000003848	Nob1	2555	2953002	2768	3263	3753001	3171	2850999	3045999	3199	2521	3131	2656999	2573001	2756	2444	2472	2236	2371	1757	1824	2049001
ENSMUSG00000003849	Nqo1	21	29	28	23	36	20	19	14	16	18	29	22	28	35	25	22	24	34	62	46	48
ENSMUSG00000003863	Ppfia3	8	5	13	19	20	10	13	12	13	16	20	9	27	11	22	10	14	11	29	28	24
ENSMUSG00000003865	Gys1	787	930	986	1045	1294	802	744	776999	836	814001	956	901	993	1046	985	824999	960	978	1009	925	952
ENSMUSG00000003868	Ruvbl2	5521001	6625999	6359	7275	8094	7338	6082001	6633	6343	5342	7195	5867999	5987001	5955	5657	5237	5027	5235999	3683	3423	3956
ENSMUSG00000003872	Lin7b	2	2	1	7	2	3	2	3	3	5	2	1	0	3	1	3	2	2	0	2	3
ENSMUSG00000003873	Bax	1090	1498	1290	1673	1646	1929	1492	1387	1492	1186	1421	1376	1153	1200	1208	1186	1009	1055	743	644	817
ENSMUSG00000003882	Il7r	1	0	0	2	0	0	0	0	0	0	0	0	0	1	0	0	0	0	0	0	0
ENSMUSG00000003923	Tfam	1257999	1451001	1276	1554	1873001	1505	1293	1370	1287	1091001	1364	1239	1312	1296	1233	1176	1221001	1204999	1031	996	1163
ENSMUSG00000003929	Zfp81	394	516	473	495	701	330	423	412	480	422	453	464	471	498	457	396	445	424	472	391	466
ENSMUSG00000003934	Efnb3	19	22	22	27	40	15	20	27	33	15	28	16	6	20	31	9	27	25	20	17	21
ENSMUSG00000003948	Mmd	498	670	534	561999	933001	668999	387	461	470001	460	606	551	551	653	557	426	595001	563001	679	706	712
ENSMUSG00000003949	Hlf	0	0	0	0	0	0	0	0	0	0	0	0	0	0	0	0	0	0	0	0	0
ENSMUSG00000003955	Fam162a	593	781	699	814	910	1136	754	786	771	666	826	705	692	725	674	551	596	599	408	359	458
ENSMUSG00000003970	Rpl8	19314	26746	22889	29053	30973	34628	22443	23590	23619	20108	27195	23555	22828	24070	23003	21497	22155	20652	20642	18187	23993
ENSMUSG00000003974	Grm3	0	0	0	0	0	0	0	0	0	0	0	0	0	0	0	0	0	0	0	0	0
ENSMUSG00000003992	Ssbp2	1016999	1297001	1162	1331001	1581999	1329	845	947	937	953	1259	1054001	1190999	1324	1237999	1127	1027001	1161	1096	956001	1155
ENSMUSG00000004018	Fancl	621001	732	675	699999	1025	816	564	640	625	539999	677	647	641	753	554	562	595999	572	689001	629999	646
ENSMUSG00000004031	Brinp2	0	0	0	0	0	0	0	0	0	0	0	0	0	0	0	0	0	0	0	0	0
ENSMUSG00000004032	Gstm5	0	0	0	0	0	0	0	0	1	0	0	0	0	0	0	0	0	0	0	0	0
ENSMUSG00000004035	Gstm7	0	0	0	0	0	0	0	0	0	0	0	0	0	0	0	0	0	0	1	0	0
ENSMUSG00000004038	Gstm3	0	0	0	0	0	0	0	0	0	0	0	0	0	0	0	0	0	0	0	0	0
ENSMUSG00000004040	Stat3	3548999	4521001	4168	4491999	5656	2906	3833001	4079	4044	3535001	3744999	3858	4206001	4302	4027	3418001	3798999	3872	3745	3767	3751
ENSMUSG00000004043	Stat5a	1715401	2071642	2029549	2261163	30768	1622466	1526771	162115	1519909	1490992	2061634	1837845	2291452	2629406	2287538	1893068	2139359	2137589	2993528	3066938	3193431
ENSMUSG00000004044	Ptrf	4	4	3	5	8	6	6	2	4	0	3	2	9	12	4	6	5	8	17	19	16
ENSMUSG00000004054	Map3k11	776	961	915	1097	1297	793	773	784	799	773	886	880	932	1036	938	863	1029	963	1188	1045	1309
ENSMUSG00000004056	Akt2	2242001	2744	2511	2940991	3465999	2263	2402001	2543	2510998	2325	2599	2493999	2556999	2588	2312001	2225999	2332	2361	2388	2248001	2537
ENSMUSG00000004069	Dnaja3	1541	1946	1720	2063	2427	1853999	1656	1926999	1757	1541	1868	1769001	1670	1745	1621001	1489	1576	1588001	1225	1112	1224
ENSMUSG00000004070	Hmox2	1098	1357	1392001	1621999	1816999	1647	1306	1321	1340	1061	1484001	1192	1321	1520	1274	1263	1285001	1225	1275	1212999	1360
ENSMUSG00000004071	Cdip1	3	2	1	2	1	1	2	4	4	5	3	3	7	0	0	4	1	0	2	7	6
ENSMUSG00000004085	Zak	451	575	511	667	817	379	468999	494	494	515999	535	529	569	638	457	481	604	508	674001	632	672
ENSMUSG00000004096	Cwc15	844	1034	993	1161	1359	1333	918	969	961	821	1061	902	1002	1125	1017	997	1038	889	1021	1052	1035
ENSMUSG00000004098	Col5a3	32	48	30	34	69	50	20	23	29	17	35	35	33	54	48	36	48	38	32	32	26
ENSMUSG00000004099	Dnmt1	8614	9960	9627001	10604	13277	5414001	8505001	8992999	9300	8352	8828001	9078	9852	10658	9353	8065	9094	8949	9395999	9251001	9028
ENSMUSG00000004100	Ppan	2696	3326	3156001	3808	4048	3526	3170999	3234	3327001	2858	3267999	3053999	2935001	2854999	2913998	2723	2453	2665	1786999	1632	2037
ENSMUSG00000004105	Angptl2	164	188	169	205	249	153	233	270	257	171	217999	190	167999	227	231999	163	200	189	305	282	287
ENSMUSG00000004110	Cacna1e	0	0	0	0	0	0	0	0	0	0	0	0	0	0	0	0	0	0	0	0	0
ENSMUSG00000004113	Cacna1b	0	0	2	0	0	0	0	0	0	0	0	0	0	0	0	0	1	0	0	0	0
ENSMUSG00000004127	Trmt10a	683	875999	729001	836999	1002	687	747	705	776	626	783	756001	669001	781	642	689	564	622	464001	516	566999
ENSMUSG00000004151	Etv1	0	0	0	0	0	0	0	0	0	0	0	0	0	0	0	0	0	0	0	0	0
ENSMUSG00000004187	Kifc2	0	7	5	4	10	5	1	1	1	2	3	5	3	6	6	1	7	0	9	12	19
ENSMUSG00000004207	Psap	1342	1694	1589999	1752999	2263	1662	1441	1440001	1495	1440	1717	1544	1766	1726	1699	1391	1736	1648	1977	2005999	2187
ENSMUSG00000004221	Ikbkg	822	885	959001	1062001	1213999	765999	800	726	794	759	809	853001	942	1062001	846002	871	956	958999	1222	1118001	1170999
ENSMUSG00000004231	Pax2	0	0	0	0	0	0	0	0	0	0	0	0	0	0	0	0	0	0	0	0	0
ENSMUSG00000004233	Wars2	294	339	292	404	413	239	307	334	321	318	315	266	315	329	271	291	283	305	293	256	297
ENSMUSG00000004263	Atn1	796	963425	866391	972	1355	622	797254	927	846999	742	946	869	909	1061	997	828	971	890	1011	1175	1096
ENSMUSG00000004264	Phb2	5202	6545999	5802001	7316	7444001	7295	6031	6521	6491266	5214001	6905	5851001	5548999	5518999	531018	4975999	4799	4985999	3526	3293001	3719795
ENSMUSG00000004266	Ptpn6	2082	2627	2422	2774	3254	2460	2252	2305999	2283001	2063	2552	2325	2538	2452	2423	2277999	2144	2311	2569999	2414001	2748
ENSMUSG00000004267	Eno2	1	1	1	0	1	2	2	0	1	3	1	0	1	2	1	1	0	1	1	0	1
ENSMUSG00000004268	Emg1	2447	3008999	2791	3255999	3561	3909999	3007	3117	3018	2336	3113001	2718001	2577	2602	2586	2424	2350	2170999	1675	1567999	1873
ENSMUSG00000004270	Lpcat3	998001	1335	1156	1258001	1709999	1280	1147	1279999	1273999	973	1374001	1227999	1102	1277999	1123999	918	963	1044001	988001	948999	989001
ENSMUSG00000004285	Atp6v1f	837	1132	1044	1236	1356	1517	915	980	920	809	1066	969	1104	1079	969	894999	977	899	937	785	1039
ENSMUSG00000004296	Il12b	0	0	0	0	0	0	0	0	0	0	0	0	0	0	0	0	0	0	0	0	0
ENSMUSG00000004317	Clcn5	388	435999	424	439	559	214	423	450	465	360	347	359	384	415	389	303	348001	346001	361	289	323
ENSMUSG00000004319	Clcn3	1322	1673	1588999	1589999	1869999	1014	1512998	1462001	1690001	1447	1247999	1503	1494001	1473	1399	1278999	1283999	1433	1277999	1117	1258
ENSMUSG00000004328	Hif3a	9	6	12	7	13	11	9	7	6	11	8	12	16	21	9	22	5	21	21	22	25
ENSMUSG00000004341	Gpx6	0	0	0	0	0	0	0	0	0	0	0	0	0	0	0	0	0	0	0	0	0
ENSMUSG00000004344	Gpx5	0	0	0	0	0	0	0	0	0	0	0	0	0	0	0	0	0	0	0	0	0
ENSMUSG00000004347	Pde1c	0	0	0	0	0	0	0	0	0	0	0	0	0	0	0	0	0	0	0	0	0
ENSMUSG00000004356	Utp20	4540	5168	4992	5319	6253	2252	4904	5158	5648	4508	4020	4700	4470	4531	4110	3783	3774	4251	2787	2280	2314
ENSMUSG00000004359	Spic	0	0	0	0	0	0	0	0	0	0	0	0	0	0	0	0	0	0	0	0	0
ENSMUSG00000004360	9330159F19Rik	0	0	0	0	0	0	0	0	0	0	0	0	0	0	0	0	0	0	0	0	0
ENSMUSG00000004364	Cul3	2624999	3077001	3043001	3308001	4049	2646	2945999	3008	3071001	2661	2994	2768999	2983	3010	2496001	2372	2485	2643	2396001	2484	2524
ENSMUSG00000004366	Sst	0	0	0	0	0	0	0	0	0	0	0	0	0	0	0	0	0	0	0	0	0
ENSMUSG00000004371	Il11	0	4	1	2	1	2	4	4	4	2	0	2	3	0	1	1	4	2	0	4	0
ENSMUSG00000004383	Large	145	249	161	215	278001	188999	153	150	174	146	146	195	189	248001	169	178	195	188	264	220	266
ENSMUSG00000004393	Ddx56	2143001	2282	2138	2651	2775001	2456001	2438	2616	2608	2054001	2442	2184	2100	2126	1893001	1887001	1784	1874	1218	985	1188001
ENSMUSG00000004394	Tmed4	968	1361	1190	1241	1703	1352	1054	1196	1168	974	1254	1117	1107	1299	996	936	1132	1072	1212	1036	1175
ENSMUSG00000004415	Col26a1	0	0	0	0	0	0	0	0	0	0	0	0	0	0	0	1	0	0	0	0	0
ENSMUSG00000004446	Bid	1010	1304	1294999	1349001	1698	1321001	1123001	1135	1233	1035001	1229	1104001	1185999	1282	1128	1053	1172	1131001	1007	1078	1091
ENSMUSG00000004451	Ralb	356	445	370	481	611	456	381	347	308	308	428	411	447	469	455	399	469	424	483	488	621
ENSMUSG00000004455	Ppp1cc	4842454	5937102	550979	6340144	7945712	662815	4928372	5433766	5237185	4778997	6033098	5262224	5662869	603327	5407651	4993398	5415432	5261501	5655991	5591976	599902
ENSMUSG00000004460	Dnajb11	4019001	5091	4664	5332	6102001	5498	4249001	4630999	4584	4127	4941001	4566	4688	4632	4443	3886001	3512	4187	3267	3013001	3713
ENSMUSG00000004462	Tbccd1	344	443	381	407	454	400	373	345	338	312	394	360	431	425	409	375	378	326	349	382	406
ENSMUSG00000004473	Clec11a	1008	1408	1440	1483	1851	1666	856	816	913	1031	1221	1210	1423	1501	1712	1188	1360	1424	2174	2070	2827
ENSMUSG00000004500	Zfp324	295001	395999	405	340	510	247	270	309	340999	259	383999	310	371	465	403	319	349999	371	381	378	417
ENSMUSG00000004508	Gab2	645	758	637	810	976	422	654	723	604	641	644	586	700	663	606	556	609	589	594	551	515
ENSMUSG00000004530	Coro1c	2656	3105	2906	3485	3947	2523	2911	2951001	3074	2710	3010	2849	2894999	3046	2659	2567	2544	2759	2259	2055	2387
ENSMUSG00000004535	Tax1bp1	2985999	3369001	3130	3626001	4747999	2716999	2649	2978	2479	2696	3247	2809	3487	3937	3153	2943	3285	3138	4165	4237001	4108001
ENSMUSG00000004540	Psg17	0	0	0	0	0	0	0	0	0	0	0	0	0	0	0	0	0	0	0	0	0
ENSMUSG00000004542	Psg19	0	0	0	0	0	0	0	0	0	0	0	0	0	0	0	0	0	0	0	0	0
ENSMUSG00000004552	Ctse	1107	1466	1440	1389	2082	1545	813	935	852	1028	1338	1154	1498	1873	1610	1283	1634	1572	3102	2969	3182
ENSMUSG00000004558	Ndrg2	0	0	0	0	0	0	0	0	0	0	0	0	0	0	0	0	0	0	0	0	0
ENSMUSG00000004561	Mettl17	283001	315	335999	388999	458001	353	263	271	266999	264999	327	291	350999	414001	393	301999	370001	320001	444	415001	500
ENSMUSG00000004562	Arhgef40	17	13	18	34	16	20	11	11	14	18	22	15	23	26	27	18	28	15	55	48	42
ENSMUSG00000004565	Pnpla6	241	295	285	289	410	195	200	242	224	220	214	211	272	376	242	254	263	268	374	369	410
ENSMUSG00000004567	Mcoln1	312999	406	411	449999	491998	391	357001	322	335001	237	406	400	412	440999	448	375	429	332001	571	550	610
ENSMUSG00000004568	Arhgef18	1223	1652	1532	1580	2080	1063	861	857001	1007	1222	1310	1310001	1832	1947	1866	1392999	1749	1655	3024	2705	3139001
ENSMUSG00000004591	Pkn2	1660	2033001	1857999	1975999	2542001	1246999	1789	1827	1791	1631001	1806	1906001	1746	1870	1658	1574	1663001	1743	1558	1555999	1652001
ENSMUSG00000004609	Cd33	10	20	15	25	22	12	8	10	12	12	17	21	17	15	11	13	12	17	30	15	21
ENSMUSG00000004610	Etfb	1991	2739	2305	2907	3233	3445	2157	2145	2141	1911	2592	2358	2348	2520999	2477	2295	2579	2308	2215	1944	2645
ENSMUSG00000004612	Nkg7	254	365	373	352	397	491	175	212	223	224	366	291	321	397	356	319	373	357	463	489	538
ENSMUSG00000004613	Lim2	0	0	0	0	0	0	0	0	0	0	0	0	0	0	0	0	0	0	0	0	0
ENSMUSG00000004626	Stxbp2	1441	1736001	1634999	1795	2384	1885999	1321	1370	1410	1279001	1685001	1501002	1661999	1779	1748	1481	1710001	1501	2127001	1894999	2221001
ENSMUSG00000004630	Pcp2	0	0	0	0	0	0	0	0	0	0	0	0	0	0	0	0	1	0	0	0	0
ENSMUSG00000004631	Sgce	0	0	0	0	0	0	0	0	0	0	0	0	0	0	0	0	0	0	0	0	0
ENSMUSG00000004633	Chn2	2	0	1	0	0	0	1	2	2	1	1	3	0	3	1	4	0	3	0	1	1
ENSMUSG00000004637	Wwox	238	258999	227	311	329999	269002	194	215001	210	230	250	236999	230	262	245	190999	210001	217	226001	245	251998
ENSMUSG00000004642	Slbp	2122	2733999	2519	2711	3556	3025	2067999	2311999	2337	1950	2596	2306	2524	2769001	2422	2333	2446002	2242001	2679998	2659998	2882001
ENSMUSG00000004651	Tyr	0	0	0	0	0	0	0	0	0	0	0	0	0	0	0	0	0	0	0	0	0
ENSMUSG00000004654	Ghrhr	0	0	0	0	0	0	0	0	0	0	0	0	0	0	0	0	0	0	0	0	0
ENSMUSG00000004655	Aqp1	0	0	0	0	0	0	0	0	0	0	0	0	0	0	0	0	0	0	0	0	0
ENSMUSG00000004661	Arid3b	0	2	2	2	0	0	4	1	1	2	4	0	0	0	0	1	0	0	1	2	2
ENSMUSG00000004665	Cnn2	35	51	36	42	105	57	30	23	17	38	56	44	62	69	49	52	72	50	158	130	166
ENSMUSG00000004667	Polr2e	1573999	1985999	1880	2244	2592999	2636	1720001	1853001	1893999	1587	2146	1846999	1924	1855999	1765999	1586	1710001	1774	1390	1343	1596
ENSMUSG00000004668	Abca13	0	2	1	1	5	1	0	3	0	0	0	2	2	7	2	0	2	0	0	1	0
ENSMUSG00000004677	Myo9b	2450	2920	2836	2940	3767	1476	2367	2535	2471	2407	2271	2732	2982	2955	2795	2204	2661	2756	3152	2858	2889
ENSMUSG00000004698	Hdac9	46	70	71	67	91	66	47	61	49	50	63	68	68	54	65	56	93	47	102	96	113
ENSMUSG00000004707	Ly9	306999	347	338	371001	417	307001	290	307	308	254999	277	355	339001	339	298	267	307	264001	305	339	361
ENSMUSG00000004709	Cd244	387	405	364	444	670	285	248	319999	270001	378	412	335	520	613	393001	447001	515	445	817999	812	687
ENSMUSG00000004730	Adgre1	77	115	109	98	127	71	303	216	318	115	98	124	81	73	80	78	80	69	69	71	55
ENSMUSG00000004748	Mtfp1	301	344	322	434	381	428	283	339	333	258	351	339	304	293	232	240	261	259	146	157	182
ENSMUSG00000004768	Rab23	265999	280001	302	305999	406001	244	271	332	269	240999	294	301	255002	288	244	215	265999	291001	243	284	313
ENSMUSG00000004771	Rab11a	903999	1155001	1003999	1133	1441001	1328001	890	897	914	901	1209	899	1128	1101	1070999	939999	1010999	930999	1167	1122	1237999
ENSMUSG00000004788	Eif2b2	468999	605	520001	657	706	662001	465	542	506	439	573	533999	544	563999	557	473001	498001	426	509001	533001	621999
ENSMUSG00000004789	Dlst	2249	2838	2747	3019	3852	2546	2465	2705	2699	2259	2654	2548	2700	2883	2720	2186	2450	2463	2289	2052	2449
ENSMUSG00000004791	Pgf	1	0	0	0	0	0	0	0	2	1	0	0	0	2	0	0	1	1	0	0	0
ENSMUSG00000004798	Ulk2	594	739	749	701	1074	578	540	597	505	585	689	657999	803	955	730	649	715	717	1048	1111	1026
ENSMUSG00000004814	Ccl24	0	0	0	0	1	0	0	0	1	0	2	0	0	0	0	0	0	0	0	1	0
ENSMUSG00000004815	Dgkq	483	542999	494	567999	718001	340	456001	467999	463001	459001	456999	514999	541999	586999	568001	433001	504001	486001	624999	555001	606999
ENSMUSG00000004821	Tmed11	0	0	0	0	0	0	0	0	0	0	0	0	0	0	0	0	0	0	0	0	0
ENSMUSG00000004837	Grap	1	6	2	13	6	8	9	8	3	5	4	6	11	0	2	8	5	7	10	9	7
ENSMUSG00000004842	Pou1f1	0	0	0	0	0	0	0	0	0	0	0	0	0	0	0	0	0	0	0	0	0
ENSMUSG00000004843	Chmp2b	421	530	507	523	726	570	421	519	420	374	530	467	555	588	564	465	502	532	685	634	663
ENSMUSG00000004846	Plod3	1257	1652	1528999	1748	2095	1493	1548	1703	1720	1322001	1673	1539	1387	1547	1452	1302	1296	1328	1185	1229	1416
ENSMUSG00000004849	Ap1s1	1098	1391	1231	1599	1899999	1732	1274999	1377	1333	1107999	1528	1366	1293999	1354	1324	1216	1363001	1131999	1143	904	1182999
ENSMUSG00000004864	Mapk13	0	0	0	0	0	0	0	0	0	0	0	0	0	0	0	0	0	0	0	0	0
ENSMUSG00000004865	Srpk1	4505	5174999	5085	5668	6981001	4404999	4664	5017	4916	4502	5189	4729	5245001	5319	5105001	4453999	4716002	4715	4462999	3956	4385999
ENSMUSG00000004872	Pax3	0	0	0	0	0	0	0	0	0	0	0	0	0	0	0	0	0	0	0	0	0
ENSMUSG00000004880	Lbr	4603	5933001	5503001	6319	7534001	5287	4922	5206	5305	4949	5540999	5251001	5547	5997	5354999	5001001	5530999	5095	6092	5671	6191
ENSMUSG00000004885	Crabp2	2	0	0	2	2	1	1	1	0	1	2	0	0	4	0	0	0	0	0	0	1
ENSMUSG00000004891	Nes	0	0	0	0	0	0	0	0	0	0	0	0	0	2	0	0	0	0	0	0	0
ENSMUSG00000004892	Bcan	0	0	0	0	0	0	0	0	0	0	0	0	0	0	0	0	0	0	0	0	0
ENSMUSG00000004894	Hapln2	0	0	0	0	0	0	0	0	0	0	0	0	0	0	0	0	0	0	0	0	0
ENSMUSG00000004895	Prcc	646	926	801	938	1161	820	767	772	771	672	897	802	901	902	759	706	914	739	809	870	825
ENSMUSG00000004896	Rrnad1	466999	578998	560002	610	745	484001	457	503	482	392	504	516001	498	632001	523	487	521	484999	556	584999	651
ENSMUSG00000004897	Hdgf	10683	13718	11992	14190	17213	12466	12545	12921	12417	10757	13649	11891001	11761	12399	11175	10602	11105	10587	8718001	7608999	9468
ENSMUSG00000004902	Slc25a18	0	0	0	0	0	0	0	0	0	0	0	0	0	0	0	0	0	0	0	0	0
ENSMUSG00000004929	Thop1	1735	2193	2163	2481	2532	1894	2269	2259	2563	1804	2307001	2147999	1829001	1733001	1715	1635	1556	1791999	842001	831999	952001
ENSMUSG00000004931	Apba3	340	430	465	513	568	376	389	413	448	388	424	365	431	448	403	333	384	347	445	308	353
ENSMUSG00000004933	Matk	7	7	5	10	6	5	3	3	3	2	3	7	6	1	1	2	1	1	10	5	5
ENSMUSG00000004934	Pias4	397	559	525	598	723	439	495	497	489	450	587999	542	505	561001	536999	438	546	424	514	545001	564001
ENSMUSG00000004936	Map2k1	1030001	1225	1113	1382	1602	1343	1205	1155	1187	1109	1382	1153	1140	1258	1078001	1047	1169	1113999	971	990	1095
ENSMUSG00000004937	Sgta	936	1202	1095	1345	1466	1281	1083	1147	1142	962	1312	1065	1170	1075	1003	981	1007	954	924	947	987
ENSMUSG00000004939	Nmrk2	0	0	0	0	0	0	0	0	0	0	0	0	0	0	0	0	0	0	0	0	0
ENSMUSG00000004945	Tmem242	407	590	541	587	775	618	510	578	533	478999	637	531	551	618	546	506	507	479	561	507	548001
ENSMUSG00000004947	Dtx2	137	232	181	206	247	198	157	195001	189	177	206999	195	239	219001	184	187999	188999	189	247	229	226999
ENSMUSG00000004948	Zp3	0	0	0	0	0	0	0	0	0	0	0	0	0	0	0	0	0	0	0	0	0
ENSMUSG00000004951	Hspb1	0	0	0	0	0	0	0	0	0	0	0	0	0	0	0	0	0	0	0	0	0
ENSMUSG00000004952	Rasa4	80	126	130001	140999	175001	128999	80	65	68	70	87	107	192	176	151001	106	176	154999	392	360001	413999
ENSMUSG00000004961	Syt5	0	0	0	0	0	0	0	0	0	0	0	0	0	0	0	0	0	0	0	0	0
ENSMUSG00000004980	Hnrnpa2b1	25933	33077999	30107	34237	43410	33098	28350	30243999	30395	26122	31547	28617999	29534	32450	28002	27125999	29688	27988999	26126	24157001	29147
ENSMUSG00000004988	Fxyd4	1	0	0	0	0	0	0	0	0	0	0	0	0	0	0	1	0	0	1	0	0
ENSMUSG00000004994	Ccdc130	131001	200001	171	197	240	168999	140001	146999	151	152	152999	151	140999	203	160	167	125001	150001	188999	169	220
ENSMUSG00000004996	Mri1	681999	792	777	890001	955	988	631	672	745999	643001	795	722999	766	809999	807	702	665	686	664	548	716999
ENSMUSG00000005034	Prkacb	2273	2532	2431	2844	3448	2054999	1893	2093	2182	2138999	2375001	2337001	2857	2914	2494999	2312	2567	2508001	4004999	3567	3810
ENSMUSG00000005043	Sgsh	0	1	1	4	2	0	0	2	0	1	3	1	3	0	0	4	4	2	14	4	2
ENSMUSG00000005045	Chd5	7	12	7	19	21	11	15	9	8	8	5	6	18	18	19	11	12	6	20	5	10
ENSMUSG00000005054	Cstb	328	397	371	373	549	562	359	368	292	320	429	362	388	456	379	336	347	359	409	409	464
ENSMUSG00000005057	Sh2b2	507	665	614	715999	688	528	478	475	569001	470001	611	560	584	602	525	446	494	507999	499	478999	587001
ENSMUSG00000005069	Pex5	712	905001	782001	1005	1140001	787	718999	696	750999	738	830	799	969	979999	842	782001	908	842999	1122	919	1102
ENSMUSG00000005078	Jkamp	252	279999	295	293001	363	323	225	220	201	185	291	223	260	314	239	249	282	219999	358001	278	288001
ENSMUSG00000005087	Cd44	1790	2100	2028	2373999	2577	1742	2271	2490	2279	1901	2133	2050	1981999	1903999	1632	1659	1794001	1706	1501001	1338001	1434001
ENSMUSG00000005089	Slc1a2	0	0	0	0	0	0	0	0	0	0	0	0	0	0	0	0	0	0	0	0	0
ENSMUSG00000005102	Eif2ak4	771	894	940	914	1215	579001	705	826999	780	733	795	806	913	946	740	798999	800	842999	961	946001	849001
ENSMUSG00000005103	Wdr1	2685	3176	3007	3628	4486	2947	2524999	2849	2838	2574999	3167	2968	3449	3475	3181	2840	3154	3077	3736	3598	4009001
ENSMUSG00000005107	Slc2a9	60	89	80	91	77	49	62	33	45	56	67	89	87	100	67	75	96	69	150	158	114
ENSMUSG00000005124	Wisp1	0	0	0	0	0	0	0	0	0	0	0	0	0	0	0	0	0	0	0	0	0
ENSMUSG00000005125	Ndrg1	652	671	729	947	1118	748	551	555001	486999	666	734	605	971	1032	884	853999	797	790001	2018	1803	1950999
ENSMUSG00000005131	4930550C14Rik	1	1	1	1	4	3	0	0	0	1	1	2	2	2	1	0	4	0	1	1	0
ENSMUSG00000005142	Man2b1	8985	9477	9945	12394	13649	9096	7397	7018	7267	8483	9114	9142	12255	11418	11151	9923	10525	10382	19048	15671	18811
ENSMUSG00000005148	Klf5	0	0	0	0	0	0	0	0	1	0	0	0	0	0	0	0	0	0	0	0	0
ENSMUSG00000005150	Wdr83	374	555	477	562999	652001	521	431001	439	415	422	501001	460999	449	544001	427001	462	471	426999	531001	490	572001
ENSMUSG00000005161	Prdx2	2443	3390001	2799001	3160	4239001	4150	2275001	2643	2489	2272	3289	2691001	2911	3263999	2689995	2609001	2754	2696001	3178001	3134	3468998
ENSMUSG00000005198	Polr2a	6846	7176999	7112	7583	10609	4040	6385999	7273	6496	6242999	6681	6649	7412	8540	6827	5800	7274001	7066	7983999	7899	7293
ENSMUSG00000005202	Shbg	0	0	0	0	0	0	0	0	0	0	0	0	0	0	0	0	0	0	0	0	0
ENSMUSG00000005204	Senp3	2306	2817999	2624001	3003	3440001	2492001	2687001	2901001	2960	2348001	2645999	2609	2458	2512	2390001	2314	2332999	2287	1755001	1546	2070001
ENSMUSG00000005220	Corin	0	0	0	0	0	0	0	0	0	0	0	0	0	0	0	0	0	0	0	0	0
ENSMUSG00000005225	Plekha8	205	236	218	243	2889	158	179	197	188	212	216213	211	216	260	218	238	212	221	244	244	207
ENSMUSG00000005232	G6pc2	0	0	0	0	0	0	0	0	0	0	0	0	0	0	0	0	0	0	0	0	0
ENSMUSG00000005233	Spc25	331001	407	364	507	525	486	368	343999	349001	333	397	364	450	457001	430	369	370	328	483	406	519
ENSMUSG00000005237	Dnah2	0	0	0	0	0	0	2	0	0	0	0	0	0	0	0	0	0	0	0	0	0
ENSMUSG00000005251	Ripk4	0	0	0	0	0	0	0	0	0	0	0	0	0	0	0	0	0	0	1	0	0
ENSMUSG00000005262	Ufd1l	617999	706	700999	750001	1025	770	586	712999	625999	570	684	705001	761	781	690	571001	677	637	794999	724	782999
ENSMUSG00000005267	Zfp287	0	0	0	0	0	0	0	0	0	0	0	0	0	0	0	0	0	0	0	0	0
ENSMUSG00000005268	Prlr	0	0	0	0	0	0	0	0	0	0	0	0	0	0	0	0	0	0	0	0	0
ENSMUSG00000005299	Letm1	1261	1444001	1415001	1724	1929	1344	1385	1383	1481999	1251	1553999	1381001	1454	1563999	1274	1282	1350001	1368	1262	1106	1189999
ENSMUSG00000005312	Ubqln1	4214	4995	4670	5569	6417	4181	4788	5160	5134	4359	4897	4577	4745	4779	4259	4033	3962	4241	3480	3413	3558
ENSMUSG00000005320	Fgfr4	0	0	0	0	0	0	0	0	0	0	0	0	0	0	0	0	1	0	0	0	0
ENSMUSG00000005338	Cadm3	0	0	0	0	0	0	0	0	0	0	0	0	0	0	0	0	0	0	0	0	0
ENSMUSG00000005339	Fcer1a	0	0	0	0	0	2	0	0	0	0	0	0	0	0	0	0	0	0	0	1	0
ENSMUSG00000005354	Txn2	2014999	2284	2102001	2583	2779999	2912	2291001	2296001	2303	1918001	2373999	2118998	2165999	2015	1954	1806999	1816001	1831999	1382001	1185	1483
ENSMUSG00000005355	Casp14	0	0	0	0	0	0	0	0	0	0	0	0	0	0	0	0	0	0	0	0	0
ENSMUSG00000005357	Slc1a6	0	0	0	0	0	0	0	0	0	0	0	0	0	0	0	0	0	0	0	0	0
ENSMUSG00000005360	Slc1a3	0	0	0	0	0	0	0	0	0	0	0	0	0	0	0	0	0	0	0	0	0
ENSMUSG00000005362	Crbn	441999	615999	550999	569	819	469	410001	478	375999	432999	527	499	529999	662999	528001	493	550	532999	853	849999	774999
ENSMUSG00000005364	Il5ra	7	5	8	6	5	3	1	1	2	9	5	6	11	13	12	5	13	10	32	28	49
ENSMUSG00000005370	Msh6	2852	3472	3290	3603	4642	2408	2927	3006	3132	2941	3185	3072	3330	3586	2886	2787	3130	2969	3178	2911	3166
ENSMUSG00000005371	Fbxo11	943	1169	1090999	1218	1511	875	985	1080	1086	997	972001	1040	1144	1224	1108	1069	1025	1112	1098	1150	1259
ENSMUSG00000005373	Mlxipl	0	0	0	0	0	0	0	0	0	0	0	0	0	0	0	0	0	0	0	0	0
ENSMUSG00000005374	Tbl2	1406	1777	1755	1729001	2236	1210	1464	1613999	1601	1463999	1549	1565999	1591999	1689	1477	1457001	1395999	1482	1416	1258	1440
ENSMUSG00000005378	Wbscr22	1093	1463001	1318999	1548003	1819	1664	1303001	1428	1386002	1168001	1469002	1208998	1280999	1285	1145001	1092001	1112001	1130001	866001	776998	934999
ENSMUSG00000005397	Nid1	0	0	0	0	0	0	0	0	0	0	0	0	0	0	0	0	0	0	0	0	0
ENSMUSG00000005410	Mcm5	6120	7592	6875	8114	10063	6543	6539	6870	6606	6047	7590	6597	7394	7902	6597	6318	6835	6447	6481	6557	6733
ENSMUSG00000005413	Hmox1	476	398	400	672	566	554	692	638	613	519	477	499	449	377	367	445	386	397	355	360	360
ENSMUSG00000005417	Mprip	2573663	2944829	2806924	3091201	3816074	2039883	2456834	242694	2669998	248238	2522411	2683945	291299	3034326	2750518	2561792	282444	2806486	3466548	2957501	3326624
ENSMUSG00000005442	Cic	3186	3666001	3527	3755	4899	2021002	3069	3182	3161999	2891	2986	3325	3450	3914	3516999	2874999	3205999	3254001	4254001	3665999	3985
ENSMUSG00000005447	Pafah1b3	376	524	457	556999	662001	737001	298	363	338	304999	491	417	442	611	565999	440	598001	444	682	677	821999
ENSMUSG00000005465	Il27ra	223	264	289	293	313	256	316	280	277	197	249	267	231	242	250	180	224	223	196	188	217
ENSMUSG00000005469	Prkaca	722	949	777	940	1215	896	711	731	730	721	833	846	957	1124	894	837	978	787	1173	1043	1225
ENSMUSG00000005470	Asf1b	1089	1359	1271001	1389	1699	1535	1076	1170	1214	1105	1391	1168	1271	1299	1140	1079	1054001	1156	1102	1157	1224
ENSMUSG00000005474	Myl10	30999	34	38	41	42	48	21	24	23	33	36	39	54	35	24001	39	43	25	42	19	50
ENSMUSG00000005481	Ddx39	3787	4765	4482	5318999	5803	5446001	4655	4645	4718999	3893	5033001	4448001	4295999	4362	4091	3852	3835999	3805	2711	2703999	3038999
ENSMUSG00000005483	Dnajb1	980	1406	1229	1364	1658	1323	1053	1118	1030	1046	1273	1142	1191	1309	1121	1093	1140	1096	1174	1157	1294
ENSMUSG00000005493	Msh4	0	0	0	2	0	5	2	0	2	1	0	0	0	2	0	0	2	0	0	1	0
ENSMUSG00000005501	Usp40	405	519	539	494	593	311	407	413	502	397999	413	416	463	491	494	432999	430	450	571	569	592
ENSMUSG00000005503	Evx1	0	0	0	0	0	0	0	0	0	0	0	0	0	0	0	0	0	0	0	0	0
ENSMUSG00000005505	Kbtbd4	483	649	642	724	875001	599	488	515	565001	526	604001	573	576	709	551	545	554	523999	679	607	714
ENSMUSG00000005506	Celf1	4615	5555001	5339001	5728	7254	3031	5182	5448999	5703998	4836001	4363001	5158	4909	5478001	4452001	4411001	4415001	4802999	4262999	3810001	4229
ENSMUSG00000005510	Ndufs3	965994	1205001	1072964	1281	1570998	1587	1008999	1082995	1117994	916988	1260	1039	1033997	1180	1134985	1030997	99998	995996	1069001	933883	1130996
ENSMUSG00000005514	Por	1396001	1844	1703	1886999	2307999	1607001	1562999	1588	1700001	1340999	1723	1563	1727	1781	1609	1413	1648001	1503	1623001	1761999	1795
ENSMUSG00000005533	Igf1r	158	158	221	191	315	78	96	132	128	184	138	181	231	261	243	186	198	249	439	359	350
ENSMUSG00000005534	Insr	671	780	710	706	899	397	595	602	636	576	588	686	773	781	678	584	688	741	905	860	927
ENSMUSG00000005540	Fcer2a	0	0	0	0	0	0	0	0	0	0	0	0	0	0	0	0	0	0	0	0	0
ENSMUSG00000005547	Cyp2a5	0	0	0	0	0	0	0	0	0	0	0	0	0	0	0	0	0	0	0	0	0
ENSMUSG00000005553	Atp4a	0	0	0	0	0	0	0	0	0	0	0	0	0	0	0	0	0	0	0	0	0
ENSMUSG00000005566	Trim28	12019	14695999	13854	15862999	18311001	13281	12569	12524001	12702	11960	14394001	12926001	13958999	14378999	13304999	12170001	12365001	12387001	12164	11865	12885
ENSMUSG00000005575	Ube2m	2088	2903999	2565	3270001	3563	3538	2516001	2502999	2590	2156999	3028999	2588	2476999	2494	2761001	2229001	2351	2167	1816	1763	2232999
ENSMUSG00000005580	Adcy9	0	0	0	0	0	2	1	0	0	0	0	0	0	0	0	0	0	0	0	0	0
ENSMUSG00000005583	Mef2c	0	0	0	0	0	0	0	0	0	0	0	0	0	0	0	0	0	0	0	0	0
ENSMUSG00000005609	Ctr9	1662999	1956	1804	2173999	2783	1202	1769	1996	1744	1662	1832	1789001	2021001	2173	1798	1590	1927	1843	2182999	2103	1922
ENSMUSG00000005610	Eif4g2	29091	34356001	31748001	36883999	42904741	26028	33754998	34642	34578999	29706999	32632	31250999	30539998	31022999	26946001	26251999	27319001	27787999	22451	21053	22370
ENSMUSG00000005611	Mrvi1	13	19	22	21	41	16	12	30	30	22	17	19	16	18	25	14	26	14	23	11	27
ENSMUSG00000005615	Pcyt1a	249	346	307	347	505	261	278	317	333	288	352	290	362	416	326	270	388001	322	646	621	592
ENSMUSG00000005621	Zfp592	1007999	1214	1233	1327	1615	716	938999	1061	1015	1038	958	1062	1147	1247	1127999	948	1046	1088	1227	1281	1264
ENSMUSG00000005625	Psmd4	1982001	2441	2227001	2615	3094	2481	2085	2339001	2178999	1982	2514	2191	2226	2293999	2131	1987	2134999	1880001	1853999	1748	1905001
ENSMUSG00000005628	Tmod4	37	36	48	48	61	40	29	24	32	34	42	29	35	28	40	43	39	39999	62999	71	75
ENSMUSG00000005640	Insrr	0	0	0	0	0	0	0	0	0	0	0	0	0	0	0	0	0	0	0	0	0
ENSMUSG00000005649	Cabp5	0	0	0	0	0	0	0	0	0	0	0	0	0	0	0	0	0	0	0	0	0
ENSMUSG00000005656	Snx6	1328	1488	1422	1603	1997	1423	1346	1407	1394	1190	1427	1364	1470	1585	1378	1211	1310	1282	1367	1412	1413
ENSMUSG00000005667	Mthfd2	2893	3187001	3514	3912	4931001	3871	3621	4267	3880	2933999	3991	3312	3108	3303	3036	2746	2991	2825	2073	1560	1857
ENSMUSG00000005672	Kit	3594	4102999	4081	4254	5759	2974999	2523	2551	2895	3157	3424999	3750	4973	4832999	4736	4012	4876	4503	8381999	7920	8039001
ENSMUSG00000005674	Tomm40l	413	533	462001	566	631001	557	471001	485001	422	413001	528	492	452	504001	460999	432999	482001	456	440	373	482999
ENSMUSG00000005677	Nr1i3	0	1	4	0	2	5	2	3	1	1	2	0	1	0	0	4	0	0	2	1	2
ENSMUSG00000005681	Apoa2	0	0	0	0	0	0	0	0	0	0	0	0	0	0	0	0	0	0	0	0	0
ENSMUSG00000005682	Pan2	551	670	640	636	914	457	410	466	469	475	560	545	636	748	688	520	642	680	908	918	918
ENSMUSG00000005683	Cs	4528	5546	5219	5895	6969	5287	4844	5335	5402	4569	5683	5024	5262	5405	4425	4393	4322	4653	4127	3915	4327
ENSMUSG00000005686	Ampd3	0	0	0	0	0	0	0	0	0	0	0	0	0	0	0	0	0	0	0	0	0
ENSMUSG00000005687	Bcas2	1257	1560001	1489	1665001	2025	1844	1352	1422	1432	1279	1537	1389001	1464	1503	1374	1340999	1380001	1255	1325	1187	1369999
ENSMUSG00000005696	Sh2d1a	0	0	0	0	0	0	0	0	0	0	0	0	0	0	0	0	0	0	0	0	0
ENSMUSG00000005698	Ctcf	4015	4736	4571999	5076	6374	3560	4156999	4207	4381999	3902	4370	4349	4698	4930999	4382	3961	4196	4351	4758999	4590999	4917001
ENSMUSG00000005699	Pard6a	99	114	111	157	165	168	99	121	110	96	133	97	140	122	116	139	128	111	118	134	120
ENSMUSG00000005705	Agrp	0	0	2	3	1	2	0	0	0	0	4	0	6	0	2	1	1	4	6	3	0
ENSMUSG00000005716	Pvalb	0	0	0	0	0	0	0	0	0	0	0	0	0	0	0	0	0	0	0	0	0
ENSMUSG00000005718	Tfap4	604	812	724	860	1097	860	650	666	730	689	794	755	851	744	836	672	648	662	535	533	655
ENSMUSG00000005732	Ranbp1	6252	8201	7454	9087	10069	9649001	7302	8120	8130	6458	7709	7120	7335	7047	6764	6576	6151	6442	4471999	4153	4860
ENSMUSG00000005763	Cd247	2	1	4	1	3	0	0	1	3	0	2	2	5	4	0	1	1	1	3	5	12
ENSMUSG00000005774	Rfx5	566	692	694	667	1038	605	418999	479999	439999	571	658	613001	740001	948	747	645001	838999	723001	1282998	1441001	1403999
ENSMUSG00000005779	Psmb4	2450	3107	2692	3517	3730	4191	2904	2995	2882	2409001	3175	2731	2639	2829	2737999	2594001	2645	2451	2210	1947	2491001
ENSMUSG00000005800	Mmp8	0	0	0	0	0	0	0	0	0	0	0	0	0	0	0	0	0	0	0	0	0
ENSMUSG00000005802	Slc30a4	0	0	0	0	0	0	0	0	0	0	0	0	0	0	0	0	0	0	0	0	0
ENSMUSG00000005803	Sqrdl	153	172	178	185	255	173	111	119	105	131	194	155	218	212	180	146	172	152	231	236	261
ENSMUSG00000005804	Bloc1s6	814999	953	940	1034	1281999	934	887999	887	847	770	898	791999	950	918999	779	763	841001	781	912	815	906
ENSMUSG00000005813	Metap1	1484	1783999	1609	1879	2219	1492	1549999	1660	1767	1405	1688001	1530001	1609001	1716001	1484	1414	1483001	1510	1216	1194001	1307
ENSMUSG00000005823	Gpr108	361	379	357	375	503	374	294	316	326	358	438	355	387	422	375	321	392	381	452	478	567
ENSMUSG00000005824	Tnfsf14	266	361	347	377	427	316	368	374	441	278	351	369	270	301	275	281	296	289	240	219	277
ENSMUSG00000005836	Gata6	0	0	0	0	0	0	0	0	0	0	0	0	0	0	0	0	0	0	0	0	0
ENSMUSG00000005846	Rsl1d1	5872	7039	6490	7538	8648001	6791	7174	7413	7276	5997	7177	6127	6140001	6020	5360	5448	5190	5443	3465001	3257	3583
ENSMUSG00000005864	Cnga2	0	0	0	0	0	0	0	0	0	0	0	0	0	0	0	0	0	0	0	0	0
ENSMUSG00000005871	Apc	1046	1291001	1265001	1213001	1698	509	1076	1107	1128	1008	954001	1116	1214	1307	1095	939999	1091	1117	1352	1173	1197
ENSMUSG00000005873	Reep5	1357	1758	1552	1857	2292	2129	1359	1471	1407	1319	1846	1497	1587	1878	1656	1476	1715	1462	1906	1817	1966
ENSMUSG00000005881	Ergic3	995	1343	1200	1471	1916001	1636	1021	1180	998999	1018	1451	1154	1315	1451999	1354	1141999	1301	1175001	1701001	1629001	1799
ENSMUSG00000005882	Uqcc1	882999	1149	1066	1147	1408	983	1025999	1017999	1075001	827001	1040	920001	1052001	1029999	870	937001	869001	837	787001	613	723
ENSMUSG00000005883	Spo11	1	0	0	0	2	0	0	0	0	0	0	0	1	0	0	0	0	0	1	1	2
ENSMUSG00000005886	Ncoa2	976	1091	1104999	1096	1488001	611	799999	898999	869	925999	875	979	1246	1311001	1048	943	1115	1114001	1605	1425	1418
ENSMUSG00000005891	Prl4a1	0	0	0	0	0	0	0	0	0	0	0	0	0	0	0	0	0	0	0	0	0
ENSMUSG00000005892	Trh	0	0	0	0	0	0	0	0	0	0	0	0	0	0	0	0	0	0	0	0	0
ENSMUSG00000005893	Nr2c2	1424	1815	1785	1735	2521	1135	1196	1407	1366999	1423	1555	1552	1981	2208	1752	1581	1848001	1764999	2819	2574001	2740
ENSMUSG00000005897	Nr2c1	239	244	256	217	357	262	197	231	248	208	272	245	266	289	281	220	260	223	341	289	306
ENSMUSG00000005899	Smpd4	1746	2094002	2019001	2182998	2619001	1537001	1819001	1984001	1942001	1722	2010001	1821001	1944999	2070	1824	1680999	1893	1835001	1540	1574	1641998
ENSMUSG00000005907	Pex1	426	485	469	541	559	334	400	358	436	424001	462	401	451	535	472001	350	495	435001	464001	470001	470
ENSMUSG00000005917	Otx1	0	0	0	0	0	0	0	0	0	0	0	0	0	0	0	0	0	0	0	0	0
ENSMUSG00000005936	Kctd20	1815	2209	2064	2136	2936	1898	1702	1806	1818	1815999	1919	1961999	2096001	2240	2009999	1910	2002	2050	2191999	1983001	2310
ENSMUSG00000005947	Itgae	0	0	1	2	2	1	0	0	2	1	5	1	0	3	4	1	1	2	3	3	3
ENSMUSG00000005949	Ctns	85	115	116001	94001	157	101	68	73	73	68	106	85	116	126	98	100	128	94	240	177	186999
ENSMUSG00000005950	P2rx5	0	0	0	0	0	0	0	0	0	0	0	0	0	0	0	0	1	0	0	2	0
ENSMUSG00000005951	Shpk	40	49	54	62	74	60	38	26	33	33	63	49	55	62	47	56	58	64	91	77	79
ENSMUSG00000005952	Trpv1	0	0	0	0	0	0	0	1	0	0	0	0	0	0	0	0	0	0	0	0	0
ENSMUSG00000005958	Ephb3	0	0	0	0	0	0	0	0	0	0	0	0	0	0	0	0	0	0	0	0	0
ENSMUSG00000005968	Tuft1	100001	129	137	157	175	97	97	102	104	98	118	121	110	140999	138	99	123	106	141	135	116
ENSMUSG00000005973	Rcn1	1813	2169	2011	2280	2784	2283	1923	1970	1894	1712	2232	1878	2046	2077	1749	1834	1904	1827	1645	1546	1809
ENSMUSG00000005980	Dnase1	1	3	2	1	2	3	2	2	1	0	1	3	2	1	3	1	0	0	2	4	2
ENSMUSG00000005981	Trap1	3433	3911	3914	4401	5258	3676	3630	3718	3873	3221	3840	3777	3945	3962	3541	3292	3402	3535	2973	2790	3129
ENSMUSG00000005982	Naa60	1007597	1132481	1138051	1341487	1531909	1100	952999	1068	1021	923042	1142001	1051	1180181	1134383	1043037	991507	969616	1017565	981	1004	1056999
ENSMUSG00000005983	1700037C18Rik	36	43	50	65	66	47001	45999	41001	48	31	48	32	37	42	26	46	33999	35	48	37	47
ENSMUSG00000005986	Ankrd13d	66	68	77	71	99	62	53	39	46	52	73	70999	59	87	50	69	77001	66	131001	134	154
ENSMUSG00000005994	Tyrp1	0	0	0	0	0	0	0	0	0	0	0	0	0	0	0	0	0	0	0	0	0
ENSMUSG00000006005	Tpr	6751999	7851999	7731999	7645	10416001	3441001	7246	7670999	7803	6641999	6566	7056999	7590	8404999	7044	5986999	6875001	6973001	6673	6363001	6135001
ENSMUSG00000006007	Pdc	0	0	0	0	0	0	0	0	0	0	0	0	0	0	0	0	0	0	0	0	0
ENSMUSG00000006010	BC003331	666	742	831	880	1187	606001	706	815	756999	674001	781	767999	782001	834	717	642	748	692	742999	741	760
ENSMUSG00000006014	Prg4	0	0	0	0	0	1	0	0	0	0	0	0	0	0	0	0	0	0	0	0	0
ENSMUSG00000006019	Dhx34	352	462	430	461	610	313	335	374999	408	360999	425	413	463	525999	478001	446001	413	470999	556	558	591
ENSMUSG00000006021	Kptn	123	149	155999	186999	230999	206	153	183999	162	123	190	146	181	190	139	170	138	140999	199	217	199999
ENSMUSG00000006024	Napa	1871	2165	2060001	2431001	2746001	2421999	1939001	2000001	2052001	1833001	2243	1898	2059	2241	2102	1825	1780999	1861	1841	1660	1921999
ENSMUSG00000006050	Sra1	603999	731	772	865999	888	930	708999	611	665	577	796999	667	700	741999	711	608	676	682999	725	731001	793999
ENSMUSG00000006056	Calcoco2	0	0	0	0	0	0	0	0	0	0	0	0	0	0	0	0	0	0	0	0	0
ENSMUSG00000006057	Atp5g1	2474987	3186971	2974976	3669984	3747991	4524932	2888	2882991	2963972	2363962	333297	2805995	2840952	2715984	2469996	2385995	2407123	2485979	1845997	1666	1981998
ENSMUSG00000006058	Snf8	745	1002	979	1085001	1407999	1404999	813	867999	983	836	1082	908001	1015001	1006999	966	895001	868	849001	893	776999	1013
ENSMUSG00000006095	Tbcb	663	902001	854	1004	1134	1214	697	766999	756	704	966	857	862	898	813	745	686	689001	701	641	736
ENSMUSG00000006127	Inpp5k	223001	314	340	348	455001	340999	241	238	212001	248	315	273	390	445	398	290	383001	322	722	686	728
ENSMUSG00000006134	Crkl	1101	1355	1383	1412	1835	629	1165	1192	1205	1168	1133	1179	1418	1503	1262	1086	1194	1199	1387	1433	1268
ENSMUSG00000006143	Upk3bl	0	0	0	0	0	0	0	0	0	0	0	2	0	0	0	0	0	0	0	0	0
ENSMUSG00000006154	Eps8l1	0	0	0	0	0	0	0	0	0	0	0	0	0	0	0	0	0	0	0	0	0
ENSMUSG00000006169	Clint1	3316	3837001	3761	4350	5057	3390999	3343	3530001	3636	3369	3833	3683	4069	4042999	3739001	3364	3376999	3632	3856	4015001	3964999
ENSMUSG00000006179	Prss16	27	44999	21	46	63	54	32	39	21001	23	41	28	38	36	47999	36	72999	49	68	69	67
ENSMUSG00000006191	Cdkal1	278	334	335	317	328	281	303001	277	310	285	338	268	318	299	268	281	228	282	311	266	278
ENSMUSG00000006200	Rhox6	0	0	0	0	0	0	0	0	0	0	0	0	0	0	0	0	0	0	0	0	0
ENSMUSG00000006204	5430419D17Rik	0	0	0	0	0	0	0	0	0	0	0	0	0	0	0	0	0	0	0	0	0
ENSMUSG00000006205	Htra1	0	0	0	0	0	0	0	0	0	0	0	0	0	0	0	0	0	0	0	0	0
ENSMUSG00000006215	Zbtb17	336999	420	436	375	544001	376	316001	393	369999	370	457	364001	398	486	412	381999	418001	374999	497	447001	564
ENSMUSG00000006216	Clcnkb	0	0	0	0	0	0	0	0	0	0	0	0	0	0	0	0	0	0	0	0	0
ENSMUSG00000006218	Fam131c	0	0	0	0	0	0	0	0	0	0	0	0	0	0	0	0	0	0	0	0	0
ENSMUSG00000006219	Fblim1	2	0	7	7	10	7	8	0	2	4	5	1	5	4	3	4	4	5	14	8	17
ENSMUSG00000006221	Hspb7	0	0	0	0	0	0	0	0	0	0	0	0	0	0	0	0	0	0	0	0	0
ENSMUSG00000006235	Epor	24	15	25	27	35	37	18	17	19	18	33	15	35	47	30	34	45	40	76	77	81
ENSMUSG00000006241	Ccdc159	13	13	17	21	32	11	10	3	10	16	10	14	9	18	11	15	19	16	23	22	27
ENSMUSG00000006262	Mob1b	1541	1714999	1761	1850	2363999	1182	1610	1611999	1752	1462999	1441001	1649001	1766	1892	1549001	1494	1611	1586	1639	1457999	1688
ENSMUSG00000006269	Atp6v1b1	0	0	0	0	0	0	0	0	0	0	0	0	0	0	0	0	0	0	0	0	0
ENSMUSG00000006270	Vax1	0	0	0	1	0	0	0	0	0	0	0	0	0	0	0	0	0	0	0	0	0
ENSMUSG00000006273	Atp6v1b2	1359	1572	1652	1898	2191	1642001	1584	1514	1634	1419	1669	1596001	1692001	1758	1582	1373	1515	1542	1725	1512	1572
ENSMUSG00000006276	Eps15l1	826	901	925	1096	1256	567	787	844	931	793	897	767	983	1044	914	837	855	944	1085	985	1022
ENSMUSG00000006281	Tep1	724	736	799	705	1089	358	645	716	753	675	607	753	836	948	824	711	798	835	1075	914	843
ENSMUSG00000006288	Ttc5	592	697	583	783	840	730	554	621	567	561	675	597	678	736	695	604	613	651	723	720	790
ENSMUSG00000006289	Osgep	628	769001	775999	861	992001	990999	566	675001	633	633999	771001	721	745999	768	722999	682001	729	676	742001	662	781999
ENSMUSG00000006299	Aamp	1584	2181999	1817999	2365999	2836999	2341001	1700	1772999	1650	1724999	2186	1829	1970001	2233	2055001	1919	2144001	1830	1990	1818001	2186999
ENSMUSG00000006301	Tmbim1	426	536	509	569999	676	530001	527	451	517	482	505	487001	490	522	439	427	486001	478001	489	378999	436
ENSMUSG00000006304	Arpc2	6878	8392	7518	9286	10767	10021	7374	7934	7853	6710999	8305	7097	8056	8262	7741	6976	7341	7194	8102001	8167	8474
ENSMUSG00000006307	Kmt2b	2444	2665	2785	2788001	3703001	1325001	2393999	2505	2545	2381	2009	2634	2670999	2845999	2626001	2182	2508	2649002	2757	2459999	2651
ENSMUSG00000006310	Zbtb32	5	8	4	9	6	9	7	2	2	5	2	7	5	1	12	8	8	1	11	1	4
ENSMUSG00000006311	Etv2	0	0	0	0	0	1	0	0	0	0	0	0	0	0	0	3	0	0	3	0	0
ENSMUSG00000006313	Upk1a	5	13	9	10	12	12	8	4	9	6	10	9	9	3	3	8	8	8	10	7	7
ENSMUSG00000006315	Tmem147	828	1036	984	1240	1303	1559	1048	1031	1014	792	1192	1009	1022	808	852	857	825	774	481	433	631
ENSMUSG00000006333	Rps9	15321	21813001	18538	22397	26045	30175001	17767999	18193001	18247999	15898	21250001	19055999	18644998	20017	19266	17713001	19482	17403002	20506	17946001	24446001
ENSMUSG00000006335	Tfpt	179	228	200	261	280	231001	231	203	196	181	207	188	180	190	184001	196	183	150	163999	117	206
ENSMUSG00000006342	Susd2	1	3	2	2	0	0	1	3	2	1	0	3	3	10	2	1	6	0	1	1	2
ENSMUSG00000006344	Ggt5	3	10	4	10	1	9	8	5	8	7	3	6	6	7	11	0	3	3	4	10	10
ENSMUSG00000006345	Ggt1	4	0	2	1	10	1	1	2	4	0	3	1	6999	2	0	2	0	3	6	7	8
ENSMUSG00000006356	Crip2	12	10	6	4	19	7	6	3	4	9	10	8	1	9	11	8	16	9	9	3	13
ENSMUSG00000006360	Crip1	0	0	0	0	0	0	1	0	0	0	0	0	0	0	0	0	1	0	0	0	0
ENSMUSG00000006362	Cbfa2t3	1679	2154	2041	2142	2551	1329	1754	1843	2110	1667001	1706	1899	1797	1736	1900	1444	1721	1825001	2182	1802	2269
ENSMUSG00000006369	Fbln1	4	2	3	2	2	2	0	0	0	0	2	0	7	5	2	5	1	2	11	12	20
ENSMUSG00000006373	Pgrmc1	1530	1921	1716	2135	2517	2100	1580	1867	1831	1599	2007	1730	1726	1814	1582	1589	1591	1458	1487	1450	1514
ENSMUSG00000006378	Gcat	855	1190999	1163	1253999	1278	1027999	1092	1144	1200	873001	1084	1075999	912	939	938	833	736	854	453	420	508999
ENSMUSG00000006386	Tek	0	0	0	0	0	0	0	0	0	0	0	0	0	0	0	0	0	0	0	0	0
ENSMUSG00000006389	Mpl	0	0	0	0	0	1	0	0	0	0	0	0	0	0	0	0	0	0	0	0	0
ENSMUSG00000006390	Elovl1	1281	1619	1568999	1737001	1794	1741	1562	1563	1730999	1304999	1562999	1390	1278	1430999	1302001	1288999	1158	1259001	917999	808001	1013
ENSMUSG00000006392	Med8	659	903	790001	810	1001001	995998	764	737999	777	571001	828	722	719002	731001	783999	670998	663999	664	557001	521001	662001
ENSMUSG00000006395	Hyi	148	224	170001	208999	290	272	147	188	164	153001	262	198	204999	200001	203	171	212999	128	177	144	236001
ENSMUSG00000006398	Cdc20	2434	3002	2885	3257	3598	3219999	2502	2690	2737	2327999	2933	2702	2679	2853	2731	2452	2510	2439	2648	2608	2974
ENSMUSG00000006403	Adamts4	0	0	0	0	1	0	0	0	0	0	0	0	0	0	0	0	0	0	2	0	0
ENSMUSG00000006411	Pvrl4	0	0	1	0	0	0	0	2	2	0	0	0	0	1	0	0	2	0	5	1	1
ENSMUSG00000006412	Pfdn2	1063	1476	1233	1564	1561	1859999	1411	1436	1385	1116	1384999	1295	1165999	1202	1320	1101999	1123	1055	820	608999	883
ENSMUSG00000006418	Rnf114	787	1105001	986	1118	1387	1120	987	1104	1021	828	1052999	941	955	1105	914	832999	944	912	1177	1160	1143
ENSMUSG00000006423	C330007P06Rik	1008	1170	1107	1248979	1659001	997	988	1035	1030	988	1198	969999	1170972	1256	1118001	1044001	1135	1174999	1435	1324999	1390
ENSMUSG00000006435	Neurl1a	0	0	0	0	0	0	0	0	0	0	0	0	0	0	0	0	0	0	0	0	0
ENSMUSG00000006442	Srm	5188	6680	5730	7202	7162	7597	6599	6618	6710	5078	6747	5708	4984	4881	4898	4757	4110	4773	2119	1943	2384
ENSMUSG00000006445	Epha2	211	231	211	291	368	162	149	197	192	204	224	212	228	314	317	204	265	265	485	450	457
ENSMUSG00000006456	Rbm14	2182051	2706659	2534178	2846713	3355526	2332019	237202	2680822	2700615	2191376	2491901	2527464	2400419	2592768	243697	1940635	2274925	2321237	2122268	1911006	2121881
ENSMUSG00000006457	Actn3	5	14	14	9	21	10	7	8	8	8	14	10	10	19	2	17	4	5	4	12	9
ENSMUSG00000006462	A530013C23Rik	0	0	0	0	0	0	0	0	0	0	0	0	0	0	0	0	0	0	0	0	0
ENSMUSG00000006463	Zdhhc24	497001	613	583	662	734	546001	518	446999	523	453	575	574999	523001	593	558	537	549	553	585	491	604
ENSMUSG00000006464	Bbs1	18	16	18	21	29	7	17	16	20	12	19	19	11	20	15	9	28	12	20	12	25
ENSMUSG00000006469	Slc34a3	0	0	0	0	0	0	0	0	0	0	0	0	0	0	0	0	0	0	0	0	0
ENSMUSG00000006471	Ndor1	1545	1717999	1732003	1972	2211	1226	1545	1529	1541999	1451	1498	1579	1596	1733	1526999	1490001	1363001	1587999	1404	1256998	1470
ENSMUSG00000006476	Nsmf	280	373999	327001	387	497001	259	321999	341999	301998	321999	381	304	372001	400	332001	308999	369	300001	423	341001	412999
ENSMUSG00000006488	Prl7a1	0	0	0	0	0	0	0	0	0	0	0	0	0	0	0	0	0	0	0	0	0
ENSMUSG00000006490	Prl8a9	0	0	0	0	0	0	0	0	0	0	0	0	0	0	0	0	0	0	0	0	0
ENSMUSG00000006494	Pdk1	1518	1724999	1628001	1756	2302	1430	1415	1570999	1656999	1410	1661999	1579	1667001	1766001	1478999	1569999	1595999	1547	1518	1417	1493
ENSMUSG00000006498	Ptbp1	12984	16266999	14942999	16984001	20280	13394998	14550001	15701001	15562999	13221998	15682	14370	14374001	15171999	13724999	12372999	12844001	13342999	10796	10992	11290998
ENSMUSG00000006517	Mvd	308	500	405	453	565	467	322	374	370	315	495	388	382	484	452	323	334	375	325	295	358
ENSMUSG00000006519	Cyba	1398	1880	1673	1814	2165	2632	1446	1570	1587	1370	1815	1804	1629	1644	1567	1502	1533	1414	1413	1340	1829
ENSMUSG00000006522	Itih3	1	0	0	0	0	0	0	0	0	0	0	0	0	0	0	0	0	0	0	0	0
ENSMUSG00000006526	Tmem110	327	369	373	470	537	374	392	369001	330001	315	386	365	347	398	385	373	400	409	425	326	403
ENSMUSG00000006527	Sfmbt1	652999	651	669	643	919	476	610	625001	630	564001	649	659	733	697	618	543	692001	649999	812	760	802
ENSMUSG00000006529	Itih1	0	0	0	0	0	0	0	0	0	0	0	0	0	0	0	0	0	0	0	0	0
ENSMUSG00000006538	Ihh	0	0	1	8	3	2	3	4	1	7	1	0	2	2	4	4	1	0	1	0	4
ENSMUSG00000006542	Prkag3	0	0	0	0	0	0	0	0	0	0	0	0	0	0	0	0	0	0	0	0	0
ENSMUSG00000006546	Cryba2	0	0	0	0	0	0	0	0	0	0	0	0	0	0	0	0	0	0	0	0	0
ENSMUSG00000006567	Atp7b	2	4	5	0	0	2	0	2	1	2	0	1	0	2	0	1	1	2	2	2	0
ENSMUSG00000006570	Defb2	0	0	0	0	0	0	0	0	0	0	0	0	0	0	0	0	0	0	0	0	0
ENSMUSG00000006574	Slc4a1	0	0	0	0	0	0	0	0	0	0	0	0	0	0	0	0	0	0	0	0	0
ENSMUSG00000006575	Rundc3a	0	1	0	0	0	0	0	0	0	0	0	0	0	0	2	0	0	0	2	0	0
ENSMUSG00000006576	Slc4a3	194	272	253	251	233	281	158	156	205	161	163	222	194	180	186	172	169	231	229	168	266
ENSMUSG00000006585	Cdt1	2712	3324	3004	3531	4363	3329	2751	3132	2985	2656	3363	2855	2952	3345	2961	2466	3014	2591	2844	3351	3269
ENSMUSG00000006586	Runx1t1	0	0	0	0	0	0	0	0	0	0	0	0	0	0	0	0	0	0	0	0	0
ENSMUSG00000006587	Snai3	0	0	1	0	2	0	0	3	2	0	0	1	0	0	0	2	0	0	0	0	0
ENSMUSG00000006589	Aprt	3907	5076	4544	5490	5952	6734	4778	4660	5019	3956	5229	4665	4003	4203	4160	3888	3826	3790	2454	2218	2854
ENSMUSG00000006599	Gtf2h1	2258	2579	2458	2922	3357	2251	2915	2759	2935	2309001	2665	2356	2269	2273	2145	2014001	2088	2186	1427001	1409	1507999
ENSMUSG00000006611	Hfe	48	60	46	56	72	75	38	40	33	31	51	56	43	80	50	54	77001	62	79	74	90999
ENSMUSG00000006638	Abhd1	44	58	57	71	86	82	40	57	58	39	76	56	73	54	48	70	57	58	78	61	74
ENSMUSG00000006641	Slc5a6	323	410999	370	416	459	330999	397001	399	405	324	332	368001	349	349001	364	271	307	328	191001	152	193
ENSMUSG00000006642	Tcf23	0	0	0	0	0	0	0	0	0	0	0	0	0	0	0	0	0	0	0	0	0
ENSMUSG00000006649	Nphs1	0	0	0	0	0	0	0	0	0	0	0	0	0	0	0	0	0	0	0	0	0
ENSMUSG00000006651	Aplp1	8	10	4	8	19	23	11	12	5	4	11	12	5	8	0	10	5	14	9	10	12
ENSMUSG00000006673	Qrich1	2095	2466	2301001	2653833	3193941	1926998	2130054	2361064	2331952	2059998	2412002	2167999	2395699	2555001	2108	2015462	2031	2229756	2059001	2209643	2382818
ENSMUSG00000006675	P4htm	56	81	71999	94001	101	84	76	76	56	68001	85	70999	67	76	68	64	65	60999	69	62	88001
ENSMUSG00000006676	Usp19	3054999	3651999	3382	3785999	4749999	2398001	3281	3234002	3299	3031001	3172001	3216	3439001	3804999	3509001	2957001	3359999	3410002	3872999	3516	4023998
ENSMUSG00000006678	Pola1	2350	2632	2495	2929	3448	1567	2344	2446	2655	2191	2257	2379	2632	2662	2188	2225	2297	2313	2338	2224	2157
ENSMUSG00000006699	Cdc42	4240	5128	4846	5773	6735	5800	4609	4758	4658	4203	5400	4515	5177	5413	4480	4234	4661	4486	4529	4490	4945
ENSMUSG00000006705	Pknox1	817	1091001	896001	1094	1327	673	784	891	906	876	889	905	925999	967	905999	873	906001	861001	963	908	957001
ENSMUSG00000006711	D130043K22Rik	0	0	0	0	0	1	0	0	1	0	0	0	0	2	0	0	0	0	0	0	0
ENSMUSG00000006715	Gmnn	731	1016001	927	1080	1360999	1368999	811	897	808	796	1050	907	1004	1025	952	834	945	837	904	820	953
ENSMUSG00000006717	Acot13	303	409	336	439	524	531	282	304	272	261	445	293	396	431	419	319	403	346	406	412	462
ENSMUSG00000006720	Zfp184	48	57	57	76	80	42	21	40	27	26	51	57999	74999	74	68001	68	74999	54	145	128	120
ENSMUSG00000006724	Cyp27b1	10	15	11	7	9	6	12	4	10	4	11	10	9	13	10	5	13	6	10	15	11
ENSMUSG00000006728	Cdk4	7822001	10023	9183	10662001	12538001	11399	8304	8948999	8989999	7857998	10008	8907999	9184999	9834	8680999	8098001	8270998	8201998	7893001	7917	8758999
ENSMUSG00000006731	B4galnt1	2703	3378	3246	3647	4046	3374	2825	2994	3132	2640	3078	2917	2984	3142	3020	2633	2870	2857	2676	2579	2930
ENSMUSG00000006732	Mettl1	669	875	764	878999	982999	802	834001	845	833	730	773	743	740	729	722	717	671	744001	510	421	520
ENSMUSG00000006736	Tspan31	862	967	907	1157	1330	1204	924	941	939	828	1095	904	1046	1180	963	899	862	866	1028	1023	1144
ENSMUSG00000006740	Kif5b	4296001	4866999	4831001	5093999	6528	2623	4796	5052999	5011001	4132	4262001	4368	4740	4920	4153	4002001	4050	4274999	3777	3495001	3558
ENSMUSG00000006763	Saal1	583	772999	716	793999	937999	747	589	642	656	582	789001	600001	658001	697	711001	583	673999	555	650001	668	661999
ENSMUSG00000006764	Tph2	0	0	0	0	0	0	0	0	0	0	0	0	0	0	0	0	0	0	0	0	0
ENSMUSG00000006777	Krt23	0	0	0	0	0	0	0	0	0	0	0	0	0	0	0	0	0	0	0	0	0
ENSMUSG00000006782	Cnp	480	631	565	719	868	654	451	546	473	457	636	526	629	831	721	611	666	626	972	913	1019999
ENSMUSG00000006784	Ttc25	44	40	28999	37	75	33001	21	31	31	25	40	38	42	31	28	32	39	42	45	27999	48
ENSMUSG00000006800	Sulf2	1	0	0	0	0	0	0	0	0	0	0	0	0	0	0	0	0	0	0	0	0
ENSMUSG00000006818	Sod2	2466	3172	2880	3479	4010	3384	2893	3029	3084	2613	3325	2899	2762	2874	2542	2475	2561	2579	1883	1594	1973
ENSMUSG00000006850	Tmco6	178	268	245	239	356	325	158	175	148	193	209	187	249	264	222	201	251	231	331	310	394
ENSMUSG00000006906	Stambp	310	410	394	371	528	406	337	360	282	285	377	330	373	434	339	336	399	378	463	465	481
ENSMUSG00000006920	Ezh1	424	497999	501	516	740	385	340	396	405	403	459001	470	507	563	480	468	514	551	698	648	768001
ENSMUSG00000006930	Hap1	0	0	0	0	0	0	0	0	0	0	0	0	0	0	0	0	0	0	0	0	0
ENSMUSG00000006931	P3h4	0	0	0	0	0	0	0	0	0	0	0	0	0	0	0	0	0	0	0	0	0
ENSMUSG00000006932	Ctnnb1	5895999	7395999	6760	7482	9430999	5713999	6064	6486001	6624999	5950999	6716999	6310	6740001	7115001	6191	5616002	6129002	6144	6142	6136	6225001
ENSMUSG00000006941	Eif1b	452	581	562	618	735	780	488	478	510	411	537	490	561	613	586	509	477	490	529	576	710
ENSMUSG00000006948	Klk4	0	0	0	0	0	0	0	0	0	0	0	0	0	0	0	0	0	0	0	0	0
ENSMUSG00000006958	Chrd	0	0	0	0	0	0	0	0	0	0	0	0	0	0	0	1	0	0	0	0	0
ENSMUSG00000006998	Psmd2	5819	6762999	6286999	7569	9120	5722	6659002	7000999	6677001	5744999	7022	6218	6476001	6899001	5907	5663	5892	5713	4706001	4428999	5007001
ENSMUSG00000007021	Syngr3	0	4	1	1	0	2	2	0	2	0	0	1	1	1	0	3	0	3	4	2	2
ENSMUSG00000007029	Vars	3971	4794001	4474001	5044	6199	3458	3923999	4130999	4280	3964001	4565001	4417001	4647001	4831999	4679	4136999	4169001	4214001	4266001	3783999	4380001
ENSMUSG00000007030	Vwa7	7	1	4	1	6	9	3	4	0	8	4	11	8	9	9	2	9	5	9	7	10
ENSMUSG00000007033	Hspa1l	4	0	4	3	0	0	1	1	1	0	1	1	0	0	2	0	8	0	1	1	3
ENSMUSG00000007034	Slc44a4	0	0	2	0	0	1	1	0	1	0	0	2	3	0	0	0	0	0	0	0	0
ENSMUSG00000007035	Msh5	127	131	140999	126	132999	86999	60	38	65999	100	83001	97	154	144	162	143	157999	171001	596999	355	567002
ENSMUSG00000007036	Abhd16a	750	993	925	1077001	1356	1088001	824999	906	900	883	960	859	927	993001	1018	769	822	806	987	884999	1094
ENSMUSG00000007038	Neu1	940	1125	1104	1170	1401	1073	930	1038	1116	930	1097	1087	1016999	1035	1008	917001	1050	933	927	851	1039
ENSMUSG00000007039	Ddah2	32	27	24	53	42	44	34	40	32	16	44	24	24	44	24	25	41001	37	32	26	42
ENSMUSG00000007041	Clic1	2309	3022	2700	3313	3666	3307	2391	2700	2618	2085	3007	2485	2788	3031	2802	2529	2908	2535	3365	3386	3819
ENSMUSG00000007050	Lsm2	1023001	1259001	1225999	1322	1577	1544001	1067	1242001	1190	1020	1328001	1064001	1126001	1221001	1051999	1068001	1034	1039	898999	906001	1046
ENSMUSG00000007080	Pole	2547999	2781999	2860001	2942	3832999	1470999	2387	2590999	2572	2472	2212999	2551	2716	3023001	2539001	2187999	2521001	2631998	2865	2706	2762999
ENSMUSG00000007097	Atp1a2	0	1	0	0	0	0	0	0	0	0	0	0	1	0	0	0	0	1	0	0	0
ENSMUSG00000007107	Atp1a4	0	0	0	0	0	0	0	0	0	0	0	0	0	0	0	0	0	0	0	0	0
ENSMUSG00000007122	Casq1	0	1	0	0	0	0	0	0	0	0	0	0	0	0	0	0	0	0	0	0	0
ENSMUSG00000007207	Stx1a	46	30	42	49	34	50	55	36	53	32	34	37	45	32	37	46	47	31	26	9	44001
ENSMUSG00000007209	Ceacam9	0	0	0	0	0	0	0	0	0	0	0	0	0	0	0	0	0	0	0	0	0
ENSMUSG00000007216	Zfp775	59	84	60	80	98	77	72	66	76	62	90	82	83	81	77	51	58	82	73	69	88
ENSMUSG00000007279	Scube2	0	0	0	0	0	0	0	0	0	0	0	0	0	0	0	0	0	0	0	0	0
ENSMUSG00000007338	Mrpl49	768	1008	898	1063	1212	1064	817	966	946	705	1027	861	798	939	786	746	841	787	699	766	684
ENSMUSG00000007379	Dennd2c	0	0	0	0	0	0	0	0	0	0	0	0	0	0	1	0	0	2	0	0	0
ENSMUSG00000007411	Mark3	1030	1211	1073	1306	1481	981	1018	1159	1094	894	1085	1062	1135	1266	987	942	986	1049	1169	1163	1068
ENSMUSG00000007415	Gatad1	1278	1545	1414	1767	1922	1854	1209999	1340	1372	1275	1625999	1403	1494001	1481001	1376001	1340	1360	1382	1592	1599999	1765001
ENSMUSG00000007440	Pcdha11	0	0	0	0	0	0	0	0	0	0	0	0	0	0	0	0	0	0	0	0	0
ENSMUSG00000007457	2310003L06Rik	0	0	0	0	0	0	0	0	0	0	0	0	0	0	0	0	0	0	0	0	0
ENSMUSG00000007458	M6pr	3675	4439	4130	4549	5939	4297	3801	4110	3948	3648	4380	3953	4210	4168	3888	3840	3974	3669	3695	3341	4020998
ENSMUSG00000007476	Lrrc8a	126537	170716	184	17227	240778	132065	115	154	124	121223	164	120807	172092	148	12388	126	140503	174509	207317	234919	197722
ENSMUSG00000007480	Mc5r	159	227	179	168	321	84	60	82	72	144	159	141	276	327	245	232	304	278	484	484	408
ENSMUSG00000007564	Ppp2r1a	2887	3449999	3100999	3930999	4393001	3295999	3144	3238	3486001	2947	3700999	3120	3233	3392	3060001	2809	2821999	2943	2748999	2558	2862
ENSMUSG00000007570	Fance	334998	381999	388002	414	481999	455999	335	370	354	332	340002	361	331	404001	382	369	347	297	278	244002	347001
ENSMUSG00000007589	Tinf2	331	352	372	434	466	310	305	355	333	328	383	332	381	408	368	313	331	379	381	350	379
ENSMUSG00000007591	Tssk4	19	16	15	9	24	14	11	8	24	11	20	18	15	26	21	20	20	13	27	15	33
ENSMUSG00000007594	Hapln4	1	0	4	1	1	1	0	4	0	0	0	0	1	3	0	1	0	0	0	1	0
ENSMUSG00000007603	Dus3l	924	1113	1054	1236	1397	1014	1028	1070	1007	964	1070	996	972	1014	1036	948	791	903	745	743	887
ENSMUSG00000007610	Gtpbp3	469999	549999	487	595	648999	462001	418999	445	535999	442	474	534999	481001	510001	485999	455999	405	418999	434	353	474
ENSMUSG00000007613	Tgfbr1	634	748	678	748	995	546	532	516	549	607	608	670	776	808	688	679	749	727	892	917001	962999
ENSMUSG00000007617	Homer1	608999	717001	680999	652	917	489999	691	655999	782	648	660001	684	657	686001	624	556999	642	556999	518	535	503
ENSMUSG00000007646	Rad51c	195	183	182001	184	259	277001	151	195001	159	152001	198999	196	219	259	184001	172999	226	180	247	290	319
ENSMUSG00000007653	Gabrb2	0	0	0	0	0	0	0	0	0	0	0	0	0	0	0	0	0	0	0	0	0
ENSMUSG00000007655	Cav1	0	0	0	0	0	0	0	1	0	0	0	0	0	0	0	0	1	2	0	0	0
ENSMUSG00000007656	Arpp19	1229	1657	1383	1686	2008	1786	1315	1375	1385999	1243	1491	1379001	1464	1510001	1418	1292	1347	1295999	1302001	1019001	1481
ENSMUSG00000007659	Bcl2l1	414	518999	543999	552001	599001	469001	696001	674001	724	484001	444999	515001	376	381	394	320	375999	376	251	236	312001
ENSMUSG00000007670	Khsrp	4181	5247	4737	5544	6486	4001	4581	4632	4672	4246	4585	4777	4820	4956	4740	4258	4398	4402	4577	3963	4594
ENSMUSG00000007682	Dio2	1042	1264	1277	1284	2024	863	688	878	736	1076	1243	1115	1320	1694	1367	1117	1582	1387	1385	1495	1603
ENSMUSG00000007721	Ccdc124	643	831	672	900	1012	1054	665	752	771	554	833	702	637	675	716	620	667	611	489	491	637
ENSMUSG00000007739	Cct4	6998999	8705999	7508	9494	10161999	8936001	8182	8270	8246001	7026999	8497999	7638	7494	7315999	6954	6849	6445001	6545001	5290001	5068	5626001
ENSMUSG00000007777	0610009B22Rik	178	246	227	256	318	327	196	223	170	225	242	210	262	283	221	201	220	268	239	279	257
ENSMUSG00000007783	Cpt1c	0	0	0	0	2	1	0	1	1	5	1	0	0	0	5	2	0	2	1	0	2
ENSMUSG00000007805	Twist2	0	0	0	0	0	0	0	0	0	0	0	0	0	0	0	0	0	0	0	0	0
ENSMUSG00000007812	Zfp655	703999	766	772	794	1004999	574	638	684	739	600999	671999	689	666999	756	657	653	618	719	739	666999	770
ENSMUSG00000007815	Rhoa	505499	6399992	5840979	7290992	8125106	7217965	5087994	5456993	5478994	4915	6385998	5495955	6074972	6446	5537	5215998	5700976	5420991	5653981	5738993	6186929
ENSMUSG00000007817	Zmiz1	2900	3353	3276999	3463	4356	1796	2643	2759001	2964001	2706	2631	2904001	3373001	3661001	3255	2517	3229001	3224	4417001	3895	3928001
ENSMUSG00000007827	Ankrd26	855	927	954	923	1259	464	914	1074	1011	912	749	952	944	1078	933	770	900	911	884	870	833
ENSMUSG00000007833	Aldh16a1	1178998	1630	1378001	1737	2060999	1426	1288001	1209999	1399	1228	1463001	1463999	1514	1649	1506001	1385999	1519999	1376	1642999	1369001	1814
ENSMUSG00000007836	Hnrnpa0	7621	10585	8899	11483	12557	11129	9200	9063	9297	8103	9551	9154	9511	9402	10692	8524	9178	8238	8464	7661	9271
ENSMUSG00000007837	Prrg2	46	51	47	47	72	49	30	37	50	40001	49	39	58001	53	51001	48	40	51999	67	62999	93999
ENSMUSG00000007850	Hnrnph1	12349998	14877	13843998	15178001	20141	11556999	12291001	12687998	13057999	11901999	13542001	12749	13848	15961001	13669998	12648999	13874	13513001	16580999	15875999	17263999
ENSMUSG00000007867	Ift43	0	0	0	0	0	0	0	0	0	0	0	0	0	0	0	0	0	0	0	0	0
ENSMUSG00000007872	Id3	6	4	4	15	10	8	8	8	7	2	7	10	2	2	8	3	2	21	7	7	12
ENSMUSG00000007877	Tcap	1	0	2	3	0	0	0	0	0	0	0	0	1	0	0	1	0	2	0	0	0
ENSMUSG00000007880	Arid1a	6376999	7667	7531999	7290	10178001	4004	6105	6660	6787	6161001	5934001	6665	7524999	8283001	7153999	6032999	6786001	7250999	8496	7774	8069001
ENSMUSG00000007888	Crlf1	0	0	0	1	0	0	0	0	0	0	0	0	0	0	0	0	0	0	0	0	0
ENSMUSG00000007891	Ctsd	5155	6494	5850	6778	8078	6362	5628001	6243999	5899	5017	6725	5752	5744	6448	5484	5070	5708	5428	5840	5500001	6308
ENSMUSG00000007892	Rplp1	11604952	16371	13696	17148962	18736932	23919844	13298	13444919	13287832	11884921	16209758	14065	12926228	14419916	1423789	13071947	14040995	12275809	12808863	11200868	15496058
ENSMUSG00000007907	Cabs1	0	0	0	0	0	0	0	0	0	0	0	0	0	0	0	0	0	0	0	0	0
ENSMUSG00000007908	Hmgcll1	0	0	0	0	0	0	0	0	0	0	0	0	0	0	0	0	0	0	0	0	0
ENSMUSG00000007944	Ttc9b	0	0	0	0	0	0	0	0	0	0	0	0	0	0	0	0	0	0	0	0	0
ENSMUSG00000007946	Phox2a	0	0	0	0	0	0	0	0	0	0	0	0	0	0	0	0	0	0	0	0	0
ENSMUSG00000007950	Abhd8	75	129	126	146	165	136	74	90	79	119	139	126	125	133	137	118	185	105	185	121	215
ENSMUSG00000007987	Ift22	165001	205999	217	200	281	284001	148999	175	199	179999	220	159	240001	239	217001	183	225	177	254	252	323
ENSMUSG00000007989	Fzd3	0	0	0	0	0	0	0	0	0	0	0	0	0	0	0	0	0	0	0	0	0
ENSMUSG00000008028	1700008O03Rik	2	1	2	0	5	13	3	2	2	0	2	7	5	4	5	2	2	6	6	6	1
ENSMUSG00000008035	Mid1ip1	579001	772	681999	885	1172	817	601	739	705	653	845	703	716	845	817999	645	720999	598	519	571	639
ENSMUSG00000008036	Ap2s1	852	1116	953	1174	1515	1531	830	979	968	782	1138	946	1035	1049	982	892	1031	870	1020	963	1159
ENSMUSG00000008090	Fgfrl1	5	1	4	5	4	0	2	2	2	2	7	5	1	1	5	7	6	4	7	8	2
ENSMUSG00000008129	4930432K21Rik	1	1	1	0	0	1	0	1	0	0	1	0	0	0	0	0	2	0	0	1	1
ENSMUSG00000008136	Fhl2	0	0	0	0	0	0	0	0	0	0	0	0	0	0	2	0	0	0	0	0	0
ENSMUSG00000008140	Emc10	1507001	1829001	1639	2070	2206001	2105999	1511	1534	1546	1428999	1791001	1555999	1654	1782	1650	1479	1554	1510	1621001	1480001	1663
ENSMUSG00000008153	Clstn3	1186001	1351	1237	1548999	1759	1244001	1183001	1151	1187	1168	1249001	1237	1210	1245	1139	1153999	1134	1201999	1122999	988	1175
ENSMUSG00000008167	Fbxw9	91	148001	119001	160	199	167	114	113999	114001	117	165999	112	146	150001	150	119999	143	132	203	184001	243
ENSMUSG00000008193	Spib	0	1	3	0	0	0	0	0	0	0	1	0	0	3	1	1	0	3	4	0	0
ENSMUSG00000008200	Fnbp4	2849	3179001	3103001	3380999	4260	2182001	2790998	2696999	2763	2615	2725002	2819999	3074999	3271999	2965001	2752	2845002	3007999	3060	2918999	3065
ENSMUSG00000008206	Cers4	0	0	0	0	0	0	0	0	0	0	0	0	0	0	0	0	0	0	0	0	0
ENSMUSG00000008226	Scrn3	345	429	368001	431001	600	351	335	375	381	319	410	351	432	478999	397	359	379	368	467	481	490001
ENSMUSG00000008301	Phax	818	1018	982	1051	1294	1115	909	1032	972	783	1038	910	877	984	806	769	790	805	758	623	831
ENSMUSG00000008305	Tle1	848	1139999	1033001	1208	1328001	924001	1135	1203	1173001	952999	1081001	1037	925	965	896999	924999	859	903001	680999	635001	711
ENSMUSG00000008307	1700109H08Rik	72	81	78	52	96	24	52	67	47	43	59	40	62	79	60	65	82	60	82	76	82
ENSMUSG00000008318	Relt	556	727	628	684999	758	561	712999	662	691	578	616	641	542	484001	542	531	417	473	202	158	200
ENSMUSG00000008333	Snrpb2	1066	1401	1286	1481	1911	1758	1255	1299	1380001	1137	1500999	1219001	1261001	1341	1215001	1197	1188999	1071001	1018	945	1168
ENSMUSG00000008348	Ubc	1734	1911	1608	1996	2660001	1929	2007	1676	1725	1571	2179	1766	1477	2074	1843	1577	1744	1596	1970	1662	1776
ENSMUSG00000008373	Prpf31	2533	3212	2959999	3414001	3741	2883999	3233999	3455001	3360	2575999	3077	2904	2704	2697001	2611	2349	2272999	2560	1686	1437999	1764
ENSMUSG00000008384	Sertad1	45	97	69	83	114	124	87	70	59	66	116	81	103	82	94	79	77	92	136	88	119
ENSMUSG00000008393	Carhsp1	168	246	251	278	355	238	181	221	161	202	225	234	254	353	276	285	310	263	558	537	509
ENSMUSG00000008398	Elk3	617	1012	859	770	1345	841	530	806	695	586	907	796001	891	1235	1128999	777	1158	1030999	1511999	1555999	1690
ENSMUSG00000008429	Herpud2	532	598	651	749	863	610	607	608	590	559	645	561	682	675	588	536	623	607	651	639	708
ENSMUSG00000008435	Rdh13	290	350	359	355	397999	314	322	345	359999	311	336001	342001	315001	340	261	246	244	293	188001	182	211
ENSMUSG00000008438	Adam21	2	0	5	0	1	0	0	0	0	0	0	1	0	0	0	0	1	1	0	0	0
ENSMUSG00000008450	Nutf2	2979361	3808005	3563843	4509807	4698283	4968494	3480372	3588406	3874513	3085955	4049262	3559792	3488603	3476081	3281249	3131767	3133379	3022046	2395267	2386511	2711193
ENSMUSG00000008461	Fut1	3	1	2	2	5	1	0	1	2	0	2	0	3	2	1	0	0	1	2	2	0
ENSMUSG00000008475	Arpc5	2999	4044	3655999	4432	4992	4298	3337999	3513	3502	3083001	3943	3370999	3879	3981	3854	3480	3458001	3285	3713	3569001	3970
ENSMUSG00000008482	Rnf151	10	16	9	11	15	22	14	9	14	9	11	21	8	9	19	14	9	20	5	4	11
ENSMUSG00000008489	Elavl2	0	0	0	0	0	0	0	0	0	0	0	0	0	0	0	0	0	0	0	0	0
ENSMUSG00000008496	Pou2f2	48	61	61001	90	79	48	50	42	41	46	54	58	71	62	77	37	69	60	77	60	71
ENSMUSG00000008540	Mgst1	124	137	156	130	189	179	93	105001	98	98	145	103	134001	181	140	126	147	177	240	236	283
ENSMUSG00000008575	Nfib	0	0	0	0	0	0	0	0	0	0	0	0	0	0	0	0	0	0	0	0	0
ENSMUSG00000008590	Htr3b	0	0	0	0	0	0	0	0	0	0	0	0	0	0	0	0	0	0	0	0	0
ENSMUSG00000008601	Rab25	0	0	1	3	0	2	0	0	0	2	1	0	3	0	0	1	4	1	2	2	4
ENSMUSG00000008604	Ubqln4	2149	2591999	2413	2875001	3208	2115	2300	2451	2418001	2156999	2411	2318	2472	2506999	2236	1962	2174	2190	1782999	1681999	1683
ENSMUSG00000008658	Rbfox1	0	0	0	0	0	0	0	0	0	0	0	0	0	0	0	0	0	0	0	0	0
ENSMUSG00000008668	Rps18	10411095	15842325	12776305	14960063	1721119	1867613	11209894	122134	11360858	9904	1410408	12194683	12858923	13921298	13071072	11417148	1243352	11848996	13738251	13898485	15291405
ENSMUSG00000008682	Rpl10	17100686	23497391	2079167	24154193	28425827	30923805	1873731	2001808	18396649	16953954	23904994	19895593	20373292	228598	20465313	19120348	20706934	19308689	24665778	2331116	27414146
ENSMUSG00000008683	Rps15a	6734999	9593999	8503013	9879001	11512923	12764482	7046	7706	7032	6357388	8804999	7701	7949	8975	7947689	7484956	8145997	7180752	8787001	8549767	10149271
ENSMUSG00000008690	Ncaph2	2266	2816	2761001	3193999	3790999	2802999	2274999	2552002	2291	2331	2888	2494999	2765001	3118002	2734002	2518001	2900999	2564002	2901999	2827	3347001
ENSMUSG00000008730	Hipk1	1992999	2412	2214999	2411	2975999	1395	1926	2034	2092	1907	1947	2208	2209999	2291	2050001	1922001	2021	2218	2612999	2310	2507
ENSMUSG00000008734	Gprc5b	0	0	0	0	0	0	0	0	0	0	0	0	0	0	0	0	0	0	0	0	0
ENSMUSG00000008763	Man1a2	2366	2675	2570	2739	3587	1672	2452	2622	2740	2238	2333999	2528	2509	2754999	2318	2072	2313	2397	2154	2036	2220999
ENSMUSG00000008789	Ceacam5	0	0	0	0	0	0	0	0	0	0	0	0	0	0	0	0	0	0	0	0	0
ENSMUSG00000008813	Tppp2	0	0	0	0	0	0	0	0	0	0	0	0	0	0	0	0	0	0	0	0	0
ENSMUSG00000008822	Acyp1	174	283	247	305	351001	378	178	166	154	173	273	247001	214999	268	335	225	305001	198	356	278	396
ENSMUSG00000008843	Cldn13	0	0	0	0	0	0	0	0	0	0	0	0	0	0	0	0	0	0	0	0	0
ENSMUSG00000008845	Cd163	0	0	0	1	0	0	0	0	0	0	0	1	1	1	3	0	4	1	0	4	4
ENSMUSG00000008855	Hdac5	326999	503001	437001	427999	674999	357999	275	386	309999	333001	421999	425999	491001	635001	582	443999	546999	516001	1092	1094	1128
ENSMUSG00000008859	Rala	423	587	504	605	749	633	458	519	449	461	605	473	591	602	501	501	480	463	639	528	707
ENSMUSG00000008874	Clec3a	0	0	0	0	0	0	0	0	0	0	0	0	0	0	0	0	0	0	0	0	0
ENSMUSG00000008892	Vdac3	389892	4518712	4316479	5215519	608768	5597591	4188731	4346655	4093792	3766665	5002534	4183628	4467231	4770703	3746512	3875576	3928551	3941584	3716846	3717788	3912667
ENSMUSG00000008932	Slc1a7	0	0	0	0	0	0	0	0	0	0	0	0	0	0	0	0	0	0	0	0	0
ENSMUSG00000008958	Vps72	582999	814	770	849	1035	906	609	590	542999	619	771	698001	741	774	691	579999	675	606	724	628001	872
ENSMUSG00000008976	Gabpa	1471	1795	1640	1832	2443001	1153001	1466	1641	1622	1413	1541001	1606	1740	1913	1498	1410	1540	1532	1774	1670001	1804
ENSMUSG00000008999	Bmp7	0	0	0	0	0	0	0	0	0	0	0	0	0	0	0	0	0	0	0	0	0
ENSMUSG00000009013	Dynll1	2454	4509999	3013	3537001	4152001	4882001	2934	3272999	3118	2536	3519001	2942	2806999	3024	2849001	2578002	2595	2568	2105001	2241	2527999
ENSMUSG00000009030	Pdcl	461	646	589	624001	879	635	463	451	448001	512	632	520	646	635	570	560999	551	532	779	705	803
ENSMUSG00000009035	Tmem184b	758	884	920	1070	1145	733	785	779	754	763	838	863	796	913	835	672	801	765	870	890	931
ENSMUSG00000009047	Gm5965	0	0	0	0	0	0	0	0	0	0	0	0	0	0	0	0	0	0	0	0	0
ENSMUSG00000009070	Rsph14	0	0	0	0	0	0	0	0	0	0	0	0	0	0	0	0	0	0	0	0	0
ENSMUSG00000009073	Nf2	2399	2825	2685	2930	3513001	2158999	2688999	2820001	2914999	2349999	2527	2622	2552999	2695001	2348	2198	2323	2364001	2085	1942	2092
ENSMUSG00000009075	Cabp7	1	0	0	0	2	0	0	0	0	0	0	0	1	0	0	0	0	0	0	1	0
ENSMUSG00000009076	Zmat5	145	212	197	235	299	324	164	189	186	156	240	154	170	229	196	182	174	191	223	166	229
ENSMUSG00000009079	Ewsr1	8032999	10173999	9327	10538	13360002	8536	8528002	8740999	9039001	7809	9216	8918	9075	9877999	9228	8033	8655	8769	8830999	7834999	9505
ENSMUSG00000009090	Ap1b1	1526	1889	1748	2009	2456	1397	1676	1716999	1669	1568	1760	1710	1862999	1933999	1684001	1575	1678	1680001	1841001	1893	1857
ENSMUSG00000009092	Derl3	0	0	0	0	0	0	0	0	0	0	0	0	0	0	0	0	0	0	0	0	0
ENSMUSG00000009093	Gstt4	0	0	0	0	0	0	0	0	0	0	0	0	0	0	0	0	0	0	0	0	0
ENSMUSG00000009097	Tbx1	0	0	0	0	0	0	0	0	0	0	0	0	0	0	0	0	0	0	0	0	0
ENSMUSG00000009108	Gnat2	60	82	79	86	91	105	49	79001	52	77	78	69001	83999	91	72	63	89	63	86	75	110
ENSMUSG00000009112	Bcl2l13	1235	1544	1504	1775	2006	1052	1336	1380	1410	1275	1466	1437	1484	1635	1463	1283	1332	1444	1523	1329	1550
ENSMUSG00000009114	2610028H24Rik	0	0	0	0	0	0	0	0	0	0	0	0	0	0	1	0	0	0	0	0	0
ENSMUSG00000009115	Spatc1l	0	0	0	0	0	1	0	0	0	0	0	0	0	0	0	0	0	1	2	0	0
ENSMUSG00000009145	Dqx1	33	37	45	39	65	41	38	42	37	24	23	30	40	49	37	29	38	44	36	30	55
ENSMUSG00000009185	Ccl8	0	0	0	0	0	0	0	0	0	0	0	0	0	0	0	0	0	0	0	0	0
ENSMUSG00000009207	Lnp	838001	964001	931	1028999	1264999	661	947	1024001	962	818	890001	939001	906999	916999	792	769999	794	811999	720001	681999	655
ENSMUSG00000009210	2310007L24Rik	0	0	0	0	0	0	0	0	0	0	0	0	0	0	0	0	0	2	0	0	0
ENSMUSG00000009214	Tmem8c	0	0	0	0	0	0	0	0	0	0	0	0	0	0	0	0	0	0	0	0	0
ENSMUSG00000009216	Fam163b	0	0	0	0	0	0	0	0	0	0	0	0	0	0	0	0	0	0	0	0	0
ENSMUSG00000009246	Trpm5	0	0	0	0	0	0	0	0	0	0	0	0	0	0	0	0	0	0	0	0	0
ENSMUSG00000009248	Ascl2	0	0	0	0	0	0	0	0	0	0	0	0	0	0	0	0	0	0	0	0	0
ENSMUSG00000009281	Rarres2	0	0	0	0	0	0	0	0	0	0	0	0	0	0	0	0	0	0	0	0	0
ENSMUSG00000009291	Pttg1ip	869001	1189	1000	1154001	1456	1124	843	971999	934	877001	1131001	940999	1072999	1226	998	936999	1006	971	1342999	1374	1419
ENSMUSG00000009292	Trpm2	5	4	2	6	9	1	6	3	1	2	0	3	4	1	3	3	12	2	14	10	18
ENSMUSG00000009293	Ube2g2	946	1268694	1064744	1378797	1464067	1311	1200	1122647	1238	981746	1265893	1082	1050369	1150807	1052687	958749	1036	927	798	690	895
ENSMUSG00000009350	Mpo	68099999	107548	91304999	91505	126395001	102748	42079	51596	50564	61721999	89231001	80193001	90151	107192999	101350999	74109999	105098999	93083001	122161999	129397001	149338999
ENSMUSG00000009356	Lpo	1	1	2	2	2	1	4	1	2	0	0	1	1	2	7	1	2	2	3	1	5
ENSMUSG00000009376	Met	3746	4571	4369001	4336	5309	2485	3734	3994	3989	3735	3528	4088	4354999	4249	3916	3461001	3408	4121	3259999	2891001	3119999
ENSMUSG00000009378	Slc16a12	0	1	0	0	1	2	0	0	0	0	0	0	0	1	0	0	0	1	0	0	0
ENSMUSG00000009394	Syn2	0	0	0	0	0	0	0	0	0	0	0	0	0	0	0	0	0	0	0	0	0
ENSMUSG00000009406	Elk1	232	353	291	330	427	192	268	313	296	252	264	268	310	323	269	274	279	327	325	314	389
ENSMUSG00000009418	Nav1	252001	274	283	325999	391	143	268001	222	286999	257	232	267	256001	244	261001	253	255	266	234	245516	256001
ENSMUSG00000009470	Tnpo1	7230	7966999	7950	7534	10367998	4352001	7299001	7945	8273	7168	6729	7769	7582	7658999	6766	6187	6427001	7145	5917999	5319	5248
ENSMUSG00000009471	Myod1	0	0	0	0	0	0	0	0	0	0	0	0	0	0	0	0	0	0	0	0	0
ENSMUSG00000009487	Otog	0	0	0	0	0	0	0	0	0	0	0	0	0	0	0	0	0	0	0	0	0
ENSMUSG00000009535	Rnmt	1293999	1505999	1428001	1595999	1897999	1399001	1343	1292	1374	1176001	1399002	1325	1457999	1515998	1407	1218999	1388999	1237001	1394	1315999	1418999
ENSMUSG00000009545	Kcnq1	0	0	0	0	0	0	0	0	0	0	0	0	0	0	0	0	0	0	0	0	0
ENSMUSG00000009549	Srp14	1250	1599001	1422	1757	1920	2064	1440	1545	1455	1231	1583	1527	1459	1460	1382	1286	1305001	1207	1179	1017	1192
ENSMUSG00000009551	6330409D20Rik	0	0	0	0	0	0	0	0	0	0	0	0	0	0	0	0	0	0	0	0	0
ENSMUSG00000009555	Cdk9	1194001	1556	1515	1704	2016001	1810001	1378	1435	1473	1159999	1491999	1297999	1447	1539001	1553001	1366	1364	1394001	1275	1322	1595
ENSMUSG00000009563	Tor2a	339	395001	409999	438	562	484001	382999	440	454	399001	439	400001	345	365	351999	343001	345999	322001	266	313001	393001
ENSMUSG00000009566	Fpgs	943	1184001	1185001	1304001	1423	1159	1018001	1096001	1124001	959999	1136999	1077	1005	1035	1000999	915999	954	999	581	600	698
ENSMUSG00000009569	Mkl2	331	355001	377	354001	514	222	290	300	298	300	300	368	400	391999	364	357	379	348	522	482	458
ENSMUSG00000009575	Cbx5	5973	7466	6858	7278	9925	4466	5993	6280	6322	6251	6126	6612	7059	7985	6517	6013	6941	6702999	6917	6008	6675
ENSMUSG00000009580	Odam	0	0	0	0	0	0	0	0	0	0	0	0	0	0	0	0	0	0	0	0	0
ENSMUSG00000009585	Apobec3	954	1153999	1079	1234	1518998	1009	960001	998998	960001	913998	1131999	1010999	1153001	1237	999001	993999	1062001	1021	1037999	1027	1071
ENSMUSG00000009588	St6galnac1	0	0	0	0	0	0	0	0	0	0	0	0	0	0	0	0	0	0	0	0	0
ENSMUSG00000009596	Taf7l	0	0	0	0	0	0	0	0	0	0	0	0	1	0	0	0	0	0	0	0	0
ENSMUSG00000009614	Sardh	0	0	0	0	0	0	0	0	1	0	0	0	0	0	0	1	0	0	0	0	0
ENSMUSG00000009621	Vav2	527	588	543	514001	812	421	504	544	604	531	512	540	648	607	556	408	510	546	561	450	425
ENSMUSG00000009628	Tex15	0	0	0	0	0	0	0	0	0	0	0	0	0	0	0	0	0	0	0	0	0
ENSMUSG00000009630	Ppp2cb	1229	1788	1665	1898	2352	2339	1452	1748	1677	1437	1587	1513	1764	1674	1516	1391	1588	1383	1337	1298	1394
ENSMUSG00000009633	G0s2	0	0	0	0	0	0	0	0	0	0	0	0	0	0	0	0	0	0	0	0	0
ENSMUSG00000009640	Dmap1	326	428	397001	416	595	488001	336999	331	356	339	444	376	430	502999	391	350	384	398001	452	440	537
ENSMUSG00000009646	Pla2g12b	0	0	0	0	0	0	0	0	0	0	0	0	0	0	0	0	0	0	0	0	0
ENSMUSG00000009647	Mcu	602	729	667	817	974	710	701	706999	789001	546	714	643	670	668	577	494	562	565	497	527	552
ENSMUSG00000009654	Oit3	2	1	3	0	1	4	4	2	1	1	4	0	1	5	4	0	4	3	7	1	9
ENSMUSG00000009670	Tex11	0	0	0	0	0	0	0	0	0	0	0	0	0	0	0	0	0	0	0	0	0
ENSMUSG00000009681	Bcr	1141	1418	1330	1440	1673	877	1121	1233	1292	1177	1213	1204	1277	1392	1221	1043	1172	1264	1330	1277	1266
ENSMUSG00000009687	Fxyd5	3471999	4199001	3759	4652	5408	5841	3677	3987	3924	3302999	4367999	3759	3880	4139999	3686001	3356002	3614999	3655001	3602001	3492	4030001
ENSMUSG00000009731	Kcnd1	10	8	4	8	9	0	3	2	3	3	14	5	12	12	6	5	16	9	9	8	7
ENSMUSG00000009733	Tfcp2	168	172	174	233	225	127	161	137	166	118	156	129	202	153	145	124	170	140	188	152	165
ENSMUSG00000009734	Pou6f2	0	0	0	0	0	0	0	0	0	0	0	0	0	0	0	0	0	0	0	0	0
ENSMUSG00000009739	Pou6f1	0	0	1	1	8	0	0	1	0	0	0	4	0	1	2	0	0	0	4	5	9
ENSMUSG00000009741	Ubp1	1878	2146	2053	2311	2819	1940	1782	1885	1996	1835	1934	1887	1976	2209	1932	1782	1871	1968	2126	2019	2218
ENSMUSG00000009772	Nuak2	418	588	573999	590	662	489	442	483	497	474	467	483001	521999	601	560999	413	465	473	526	507	639
ENSMUSG00000009828	Ick	289	435	422	444001	544	398	251	296	293999	303	376999	342999	495	517	513001	375	468	436001	649999	628	655
ENSMUSG00000009863	Sdhb	1260	1536	1498	1667001	1868001	2049	1360	1428	1370	1149	1660	1356	1488	1462	1270	1354	1186	1272001	1127001	1065	1238
ENSMUSG00000009876	Cox4i2	1	1	2	0	0	3	2	4	4	1	3	2	0	0	0	0	0	1	0	0	0
ENSMUSG00000009894	Snap47	294	344999	318999	359	396	372	305	322001	250	279999	358999	283	272	356	335	319	322	287	323	303	290
ENSMUSG00000009900	Wnt3a	0	0	0	0	0	0	0	0	0	0	0	0	0	0	0	0	0	0	0	0	0
ENSMUSG00000009905	Kdsr	1099	1499	1312	1543	2023	1479	1075	1210	1085	1147	1504	1293	1461	1549	1339	1252	1383	1365	1617	1750	1650
ENSMUSG00000009907	Vps4b	1901	2368001	2164999	2510	3119	2070	2053001	2032	2043	1895	2070	1979	2171	2341999	2086	1938	2075	1984	2277	2163001	2359
ENSMUSG00000009927	Rps25	11934	16057997	13954998	16158972	19903095	22400003	12280	13791266	12397992	11014997	15226	13180813	13828033	15395997	13828991	12387	13574998	13030125	13746999	13913993	16066
ENSMUSG00000009941	Nxf2	0	0	0	0	0	0	0	0	0	0	0	0	0	0	0	0	0	0	0	2	0
ENSMUSG00000009995	Taz	593001	790001	787999	827001	1016001	793	559999	589	618001	677999	694001	685001	803002	723002	779001	698001	752001	713	951001	738	947
ENSMUSG00000010021	Kif19a	0	0	0	0	0	0	0	0	0	0	0	0	0	0	0	0	0	0	0	0	0
ENSMUSG00000010025	Aldh3a2	404	501	434	522001	659	400	346	371	416001	364	490	456	476999	551	409	372999	447	415	671	610999	593
ENSMUSG00000010044	Zmynd10	6	6	3	8	6	3	3	2	0	8	3	2	4	3	6	1	3	4	6	15	10
ENSMUSG00000010045	Tmem115	402	579	464	504	656	485	434	397	384	394	504	472	432	484	438	345	358	422	357	352	440
ENSMUSG00000010047	Hyal2	252999	332	326001	388	417	400	306001	302	296	263001	366	311001	322001	358	356	312001	311	346	244	259	314
ENSMUSG00000010048	Ifrd2	2151	2729999	2448999	2854	3234999	2488	2655	2752001	2638	2183	2662	2399	2208	2242999	2207	1973	2023	2049999	1064001	1000	1181
ENSMUSG00000010051	Hyal1	1326	16272	15436	7137	17548	6144	10528	14391	11494	17306	11165	10318	17253	13386	20194	17824	24254	17219	20223	23713	33005
ENSMUSG00000010054	Tusc2	259	343	302	368	435	426	293	304	268	293	354	281	343	370	251	283	273	292	280	277	272
ENSMUSG00000010057	Nprl2	171001	202001	158	192	240	251	169999	142	148	172999	195	164	194	205	163	192	186	173	221	250	240
ENSMUSG00000010064	Slc38a3	0	0	0	0	0	0	0	0	0	0	0	0	0	0	0	0	0	0	0	0	0
ENSMUSG00000010066	Cacna2d2	21	16	18	18	26	8	20	5	14	23	16	28	22	25	23	17	23	18	31	27	30
ENSMUSG00000010067	Rassf1	533	661	584	734	735999	734001	623	604001	717	522	698001	626	651	608001	549001	555001	510	506	492	390	534001
ENSMUSG00000010080	Epn3	0	0	0	0	0	0	0	0	0	0	0	0	0	0	0	0	0	0	0	0	0
ENSMUSG00000010086	Rnf112	0	0	0	0	0	0	0	0	0	0	0	0	0	0	0	0	0	0	0	0	0
ENSMUSG00000010095	Slc3a2	4752	5857	5699	6931	7906	6578	6893	7660	7574	4884	6656	5739	5078	5389	4927	4508	4571	4484	2880	2729	3299
ENSMUSG00000010097	Nxf1	3997	4630	4391001	5019999	6135	4153001	3999999	4225	4231	3755	4423999	4045999	4323999	4799001	4320999	3782999	3874	4137	4069	4185999	4614
ENSMUSG00000010110	Stx5a	538	677	604	636001	860999	667999	443002	474001	481002	500	542	547001	645	841002	705	647	707	677001	1162001	1114	1282
ENSMUSG00000010122	Slc47a1	0	0	0	0	0	0	0	0	0	0	0	0	0	0	0	0	0	0	0	0	0
ENSMUSG00000010136	Pifo	0	0	0	0	0	0	0	0	0	0	0	0	0	0	0	0	0	0	0	0	0
ENSMUSG00000010142	Tnfrsf13b	609	810001	752	794	1021999	847	507001	595	588	514001	755999	614999	775	832	779	658	896	792	1248	1240	1342
ENSMUSG00000010154	Spire2	62	44	65	61	111	76	66	86	80	49	70	50	73	84	76	57	88	76	102	74	73
ENSMUSG00000010175	Prox1	0	0	0	0	0	0	0	0	0	0	0	0	0	0	0	0	0	0	0	0	0
ENSMUSG00000010205	Raver1	4504	5493	5011	5980	6554	4329	4943	5018	5360	4571	5187	5201	4894	5378	4809	4336	4637	4747	4376	4083	4784
ENSMUSG00000010277	2610507B11Rik	6262	7085	7021	7331999	9189	3460	6779001	7184001	6907999	6396001	6002	6629001	6964001	7013	6148	5589	6115999	6222002	5770001	5285	5253002
ENSMUSG00000010290	AI597479	676	861	715	916	1165	687	655	734	712	617	739	708	759	817	766	675	685	683	734	658	686
ENSMUSG00000010307	Tmem86a	14	21	10	19	21	22	14	9	9	9	13	9	25	23	18	14	27	20	78	76	63
ENSMUSG00000010311	Optc	0	0	0	0	0	0	0	0	0	0	0	0	0	0	0	0	0	0	0	0	0
ENSMUSG00000010342	Tex14	0	0	3	0	3	0	0	0	0	0	0	1	1	0	0	0	0	0	0	0	0
ENSMUSG00000010358	Ifi35	410001	503	496001	534	682	634001	608	557	633	469	522	481999	460999	522	430	453	431	407	401	356	438999
ENSMUSG00000010362	Rdm1	128	141	169	173	181	205	117	110	87	102	143	126	171999	173	189	172	157	132	251	258999	285999
ENSMUSG00000010376	Nedd8	1330	1621	1590	1852	2213	2461	1463	1611	1545	1271	1808	1478	1558	1693	1543	1484	1596	1377	1253	1258	1446
ENSMUSG00000010392	Gosr1	921	1112	1066	1055	1473	853	987	1030	995	841	985	991	1029	1067	934	966	935	860	1038	933	1045
ENSMUSG00000010406	Mrpl52	520	747	669	825001	918	1050	692001	741	744	578	724	623	567	627	587	616	518	487	420	361	498001
ENSMUSG00000010435	Spaca7	0	0	0	0	0	0	0	0	0	0	0	0	0	0	0	0	0	0	0	0	0
ENSMUSG00000010453	Kansl3	1501999	1836	1727	1788	2287	1086	1526	1546	1680	1394999	1451	1588	1738	1849	1610001	1405001	1535001	1610	1681999	1594001	1675001
ENSMUSG00000010461	Eya4	0	0	0	0	0	0	0	0	0	0	0	0	0	0	0	0	0	0	0	0	0
ENSMUSG00000010476	Ebf3	0	0	0	0	0	0	0	0	0	0	0	0	0	0	0	0	0	0	0	0	0
ENSMUSG00000010492	Uckl1os	1	1	2	1	0	0	2	0	0	1	0	0	0	0	0	0	1	1	0	0	0
ENSMUSG00000010505	Myt1	0	0	0	0	0	0	0	0	0	0	0	0	0	0	0	0	0	0	2	0	0
ENSMUSG00000010517	Faf1	1550	1806	1673	2049	2237	1621	1846	1774	1688	1591	1833	1661	1612	1690	1447	1535	1322	1454	1287	1214	1272
ENSMUSG00000010529	Gm266	0	0	0	0	0	0	0	0	0	0	0	0	0	0	0	0	0	0	0	0	0
ENSMUSG00000010538	Tsacc	44	58	59	58	85	79	38	62	49	46	55	34	58	49	32	46	50	50	44	42	47
ENSMUSG00000010554	Mettl16	2262	2607999	2360001	2788	3155999	1945	2768999	2826001	2846	2339001	2531	2410	2180	2284	1921	1827999	1847	1892	1100	925999	1229999
ENSMUSG00000010592	Dazl	0	0	0	0	0	1	0	0	0	0	0	0	1	0	0	0	0	1	0	3	0
ENSMUSG00000010601	Apol7a	0	0	0	0	0	0	0	0	0	0	0	0	0	0	0	0	0	0	0	0	0
ENSMUSG00000010607	Pigyl	167	217	170	245	282	286	171	180	134	142	240	187	183	197	181	178	203	185	215	157	249
ENSMUSG00000010608	Rbm25	7184	8188	7843	8554999	11164001	4844999	7361	7363	7770	6539	6773	7262001	7688999	8279001	7410999	6778998	7008999	7404	7437999	6878	7382002
ENSMUSG00000010609	Psen2	232999	337999	252999	336	416	310	255999	280001	254001	232	265	315	282	332999	283999	233	238	245001	232999	221	294001
ENSMUSG00000010651	Acaa1b	11849	27397	1963	6732	26292	46475	10945	19047	13488	9229	11794	8337	12397	9048	6649	762	17933	8063	6819	13843	19786
ENSMUSG00000010660	Plcd1	0	0	0	0	0	0	0	0	0	0	0	0	0	0	0	0	0	0	0	0	0
ENSMUSG00000010663	Fads1	1695	2182	1888	2063	3079	1859	1620	1959	1793	1598	2283	1817	1961	2444	1907	1737	1938	1839	2216	2408	2445
ENSMUSG00000010721	Lmbr1	17	11	39999	24	39	9	10	13	21	11	24	17	21	22	19	16	15999	18	29	22999	16
ENSMUSG00000010751	Tnfrsf22	0	0	0	0	0	0	0	0	0	0	0	0	0	0	0	0	0	1	0	0	0
ENSMUSG00000010755	Cars	1257001	1439	1612	1666	2401	1530	1465	1618001	1654001	1378001	1710	1645001	1493001	1767	1554999	1331001	1462999	1432001	1277999	1046999	1274
ENSMUSG00000010760	Phlda2	0	0	0	3	0	0	0	0	0	0	0	0	0	0	0	0	0	0	0	0	0
ENSMUSG00000010796	Asz1	0	0	0	0	0	0	0	0	0	0	0	0	0	0	0	0	0	0	0	0	0
ENSMUSG00000010797	Wnt2	0	0	0	0	0	0	0	0	0	0	0	0	0	0	0	0	0	0	0	0	0
ENSMUSG00000010803	Gabra1	0	0	0	0	0	0	0	0	0	0	0	0	0	0	0	0	0	0	0	0	0
ENSMUSG00000010825	Grid2ip	0	0	0	0	0	0	0	0	0	0	0	0	0	0	2	0	0	0	0	0	0
ENSMUSG00000010830	Kdelr3	0	0	0	0	0	0	0	0	0	0	0	0	0	0	0	0	0	0	0	0	0
ENSMUSG00000010841	1700006E09Rik	0	0	0	0	0	0	0	0	0	0	0	0	0	0	0	0	0	0	0	0	0
ENSMUSG00000010911	Apip	231	293	234	277	365	339	219	203	205	215	277999	215	278	285	238	205	271	257	276	283	287999
ENSMUSG00000010914	Pdhx	612	730	651	748	968999	717	625	688	699	604	732	701	651999	665	656	564999	583	564	504	513	534
ENSMUSG00000010936	Vac14	2508	3098	2782	3327	3710	2360	2756	2989	2976	2474	2974	2743	2752	2804	2570	2444	2291	2437	1927	1758	1862
ENSMUSG00000011008	Mcoln2	0	0	0	0	0	0	0	0	0	0	0	0	0	0	0	0	0	0	0	0	0
ENSMUSG00000011034	Slc5a1	0	0	0	2	0	0	0	0	1	0	0	0	0	0	0	0	0	0	0	0	0
ENSMUSG00000011052	1700049J03Rik	0	0	0	0	0	0	0	0	0	0	0	0	0	0	0	0	0	0	0	0	0
ENSMUSG00000011096	Akt1s1	607999	758001	638999	803	888	707	574	658	647002	608999	744	570	680	736001	665	616	656001	615999	571001	534999	640
ENSMUSG00000011114	Tbrg1	1231	1545	1385999	1655	2085	1757	1306999	1314999	1428001	1254999	1619001	1292	1401999	1579	1434	1294999	1262001	1328	1608	1464001	1620
ENSMUSG00000011118	Panx3	0	0	0	0	0	0	0	0	0	0	0	0	0	0	0	0	0	0	0	0	0
ENSMUSG00000011148	Adssl1	926	1403	1104	1313	1763	1518	769	897	845	941	1328	1029	1301	1523	1341	1091	1522	1281	1725	1899	2131
ENSMUSG00000011154	1700026D08Rik	0	0	0	0	0	0	0	0	0	0	0	0	0	0	0	0	0	0	0	0	0
ENSMUSG00000011158	Brf1	816	998	952	1113	1410	734	860	928	842	804	843	903	942	1038	997	849	1013	947	1047	905	1077
ENSMUSG00000011171	Vipr2	55	51	50	68	77	66	35	39	34	42	49	50	75	89	51	65	63	57	110	93	123
ENSMUSG00000011179	Odc1	5796734	6786193	6630563	7539757	8189397	6285734	7474112	7804168	8071233	616579	695675	6440856	5747487	5449529	5049841	5336788	4630171	5194813	2616214	2321324	2608295
ENSMUSG00000011254	Thg1l	356999	399001	336	491	497	466999	378	370	407	293	436	350	343	351	309	304001	274	353	258	249	244
ENSMUSG00000011256	Adam19	0	0	0	0	0	0	0	0	0	1	0	0	0	0	0	0	0	0	0	0	0
ENSMUSG00000011257	Pabpc4	7734743	9287734	8746705	1038448	11300301	744542	9287097	9475599	9959836	8162516	8940236	87492	8206834	8109707	7848682	724556	712213	7502532	5508772	5187613	6038448
ENSMUSG00000011263	Exoc3l2	2	3	4	11	6	7	4	2	2	2	6	5	6	5	3	4	7	6	10	7	2
ENSMUSG00000011267	Zfp296	108	138	127	154	145	163	125	124	138	106	156	113	124	117	102	108	87	103	75	66	63
ENSMUSG00000011305	Plin5	0	0	0	0	0	0	0	0	0	0	0	0	0	0	0	0	0	0	0	0	0
ENSMUSG00000011306	Sugp1	527	629	581	754	953	520	560	605	673	535	687	569	634	650	643	521	605	591	604	591	670
ENSMUSG00000011349	Dmrtc2	0	0	0	0	0	0	0	0	0	0	0	0	0	0	0	0	0	0	0	0	0
ENSMUSG00000011350	Gm5893	0	0	0	0	0	0	0	0	0	0	0	0	0	0	0	0	0	0	1	0	0
ENSMUSG00000011382	Dhdh	127	147	143	159	183	91	91	102	108	106	139	116	118	155	164	124	139	123	118	116	121
ENSMUSG00000011427	Zfp790	182	242	271	237	318	192	169	203	245	194	200	235	216	264	197	187	228	223	293	243	323
ENSMUSG00000011463	Cpb1	1	1	0	0	0	0	0	0	0	0	0	0	0	0	0	0	0	0	0	1	2
ENSMUSG00000011486	Slc25a41	1	0	0	0	0	0	0	0	0	0	0	0	0	0	0	0	0	0	0	0	0
ENSMUSG00000011589	Fsd1	0	0	0	1	0	0	0	0	0	0	0	0	0	0	0	0	0	0	0	0	0
ENSMUSG00000011632	Pinlyp	2	0	0	0	0	0	0	0	0	0	0	1	0	0	0	0	0	0	0	2	0
ENSMUSG00000011658	Fuz	137	231	213999	194	272001	162	128	169001	154001	169	170	182999	233	233998	217	206	219	179002	329	283001	330001
ENSMUSG00000011751	Sptbn4	7	15	18	18	15	14	6	15	4	6	10	9	8	5	16	6	8	17	23	38	55
ENSMUSG00000011752	Pgam1	7996929	10716878	956756	11149648	12847824	10750373	9557872	10349422	10147732	8187791	10607194	9571201	8961641	9403873	8358214	818681	8434353	7990092	5683649	551219	6300738
ENSMUSG00000011831	Evi5	226	316	276	251	396	163	267	260	275	253999	271	258	285	282	281001	217	298	260	285	256999	273
ENSMUSG00000011832	Evi5l	130	173999	150	155999	236	143999	91999	116	105	122	161	123999	170999	208001	175	130999	187	141998	304999	329	311999
ENSMUSG00000011837	Snapc2	245	272	276	349	408	364	255	300	268	241	305	266	285	316	292	269	273	249	275	288	303
ENSMUSG00000011877	Git1	2063	2503	2338001	2651	3137	1938999	2146	2248999	2309	1991	2375	2160001	2427	2373	2128	2024999	2032999	2034	1921	1913001	2001
ENSMUSG00000011884	Gltp	697	928	842	1030	1222	1010	765	760	723	711	908	745	873	961	864	831	835	732	1048	994	1187
ENSMUSG00000011958	Bnip2	1448001	1958001	1570999	1966001	2425	1660	1533999	1621	1635	1432	1786	1627	1704	1876	1566001	1525001	1620	1505	1645	1650	1749001
ENSMUSG00000011960	Ccnt1	1912001	2182	2265001	2158999	2804	1299	1957001	2112	2085	1768999	1792	2102	2112999	2158001	1883	1795001	1937001	1914	1802001	1721	1919
ENSMUSG00000012017	Scarf2	0	0	0	0	0	0	0	0	0	0	0	0	0	0	0	0	0	0	0	0	0
ENSMUSG00000012042	4930579F01Rik	0	0	0	0	0	0	0	0	0	0	0	0	0	0	0	0	0	0	0	0	0
ENSMUSG00000012076	Brms1l	196	217	217	252	334	203	188	215	192	216	206	216	225	298	239	180	260	208	311	276	311
ENSMUSG00000012114	Med15	1007	1189	1068	1317	1570	1013	1104	1173	1127	1008	1139	1073	1139	1224	1186	979	1041	1027	1142	1106	1142
ENSMUSG00000012117	Dhdds	885001	1026	965	1175001	1346	1031001	807001	935001	857999	815001	1028	899	1041999	1050999	962	908	968001	862	1007	961	1054
ENSMUSG00000012123	Aim1l	10	14999	9999	18999	11001	15	7	10	14	10	10	22	12	29	5	10	6	10	10	13	7
ENSMUSG00000012126	Ubxn11	55	75	54	73	93001	65	39	50	59	58999	49	63001	71	81	109	66	69	72	127	103	107
ENSMUSG00000012187	Mogat1	0	0	0	0	0	0	0	0	0	0	0	0	0	0	0	0	0	0	0	0	0
ENSMUSG00000012211	Tex22	0	0	0	0	0	0	0	0	3	0	0	0	0	1	0	0	0	0	0	0	0
ENSMUSG00000012282	Wnt8a	0	0	0	0	0	0	0	0	0	0	0	0	0	0	0	0	0	0	0	0	0
ENSMUSG00000012296	Tjap1	604	743	774999	877	969	695	684	761999	749	568	755	678	741	749	751	646	653	596999	708	627001	747
ENSMUSG00000012350	Ehf	0	0	0	0	0	0	0	0	0	0	0	0	0	0	0	0	0	0	0	0	0
ENSMUSG00000012396	Nanog	0	0	0	0	0	0	0	0	0	0	0	0	0	0	0	0	0	0	0	0	0
ENSMUSG00000012405	Rpl15	15386308	20852189	18563657	20275085	25177362	26462318	16613637	18418625	16639077	149296	20413958	17315425	17854387	19837729	16642847	16108152	17176416	16785455	18280654	17328279	20326872
ENSMUSG00000012422	Tmem167	1817	2239	2229	2337	2699	2311	1987	2170999	2113	1811	2182	1945	2019	2148	1905	1776	1883	1841	1734	1474	1685
ENSMUSG00000012428	Steap4	0	0	0	0	0	0	0	0	2	0	0	0	0	0	0	0	0	0	0	0	0
ENSMUSG00000012429	Mplkip	379	524	404	541	632	575	348	418	370	396	492995	452	481	494	529	448	535	445	577	497	621
ENSMUSG00000012443	Kif11	2715	3287	3116	3299	4176	2125	2626	2843	2931	2676	2814	2836	3135	3294	2945	2609	3002	3014	3488	3449	3538
ENSMUSG00000012483	Rpa3	679	781	727	851	1151	1189	627	698	655	582	829	760	804	832	724	680	856	706	698	778	901
ENSMUSG00000012519	Mlkl	851	1102	1062	1178001	1606	971	936	1134999	1069	911999	1106	943	1065	1131001	1083	920001	999	975	920	920	916
ENSMUSG00000012520	Phox2b	0	0	0	0	0	0	0	0	0	0	0	0	0	0	0	0	0	0	0	0	0
ENSMUSG00000012535	Tnpo3	2668999	3176001	3017001	3382001	4306	2176	2799001	3009	3050001	2654	2913999	2894	3118999	3161	3003999	2543	2870001	2823	2700	2705001	2767002
ENSMUSG00000012609	Ttll5	382001	504	514999	570	682001	273999	421999	460001	466999	408	463999	453	496999	545999	465999	407999	502999	524999	622002	556001	518
ENSMUSG00000012640	Zfp715	347	403	384999	392001	518	267	275	351999	297999	308	325	292	402001	398001	382	341	370	371	493	448	507
ENSMUSG00000012705	Retn	0	0	0	0	0	0	0	0	0	0	1	0	0	0	1	0	0	0	0	0	0
ENSMUSG00000012777	Acpt	0	0	0	0	0	0	0	0	0	0	0	0	0	0	0	0	0	0	0	0	0
ENSMUSG00000012819	Cdh23	0	0	0	0	0	0	0	0	0	0	0	0	0	0	0	0	0	0	0	1	0
ENSMUSG00000012848	Rps5	12832	17861	15995	18447999	21482	25602999	13435999	14186001	13633001	12979999	17465	14698999	15612001	17082001	16623	14120001	15949999	14396	17902	16899	20204999
ENSMUSG00000012889	Podnl1	1	1	0	0	1	0	0	0	0	0	1	0	1	2	2	1	1	0	0	0	4
ENSMUSG00000013033	Adgrl1	1394	1479999	1420	1594999	2016001	920	1333	1303001	1510	1254999	1264999	1456	1432001	1538	1524	1333999	1390	1422999	1463	1172	1456001
ENSMUSG00000013076	Amotl1	12	8	15	15	20	5	23	11	15	15	3	18	16	6	16	11	9	6	7	14	11
ENSMUSG00000013083	2200002J24Rik	0	0	0	0	0	0	0	0	0	0	0	0	0	0	0	0	0	0	0	0	0
ENSMUSG00000013089	Etv5	1054	1285	1235	1420	1785	1027	919	1003	1093	1055	1273	1144	1303	1429	1293	1111	1400	1243	1500	1460	1699
ENSMUSG00000013091	Tmem190	0	0	0	0	0	0	0	0	0	0	0	0	0	0	0	0	0	0	0	0	0
ENSMUSG00000013150	Gfod2	249	306	344	347	470	350	288	283	318	266	306	341	301	333	271	283	297	297	335	236	364
ENSMUSG00000013155	Enkd1	422	548	477	608	750	663	444	444	467	394	569	478	496	523	504	456	474	445	456	457	532
ENSMUSG00000013158	4933405L10Rik	0	0	0	0	0	0	0	0	0	1	2	0	1	0	0	0	0	1	2	1	1
ENSMUSG00000013160	Atp6v0d1	1567	2028	1863	2133	2604	2263	1532	1813	1616	1483	2116	1699	1921	2147	1823	1584	1784	1571	2201	2281	2471
ENSMUSG00000013236	Ptprs	3291	3469	3582	3919	4484	2024	3154	2851	3387	3052	2622	3381	3901	3637	3598	3181	3339	3465	4441	3744	3996
ENSMUSG00000013275	Slc41a1	485	538	505	576	774	381	464	576	631	469	542	576	465	568	434	453	471	478	412	348	417
ENSMUSG00000013338	Fer1l4	0	0	1	0	0	0	0	0	0	0	0	0	0	0	0	0	0	0	0	2	0
ENSMUSG00000013353	4931406B18Rik	0	0	0	0	0	0	0	0	0	0	0	0	0	0	0	0	0	0	0	0	0
ENSMUSG00000013367	Iglon5	0	0	0	0	0	0	0	0	0	0	0	0	0	0	0	0	0	0	0	0	0
ENSMUSG00000013415	Igf2bp1	0	0	0	0	0	0	0	0	0	0	0	0	0	0	0	0	0	0	0	0	0
ENSMUSG00000013418	B4galnt2	2	6	1	3	0	4	0	2	2	3	4	3	3	1	0	2	3	1	14	6	7
ENSMUSG00000013419	Zfp651	1	2	3	1	2	2	5	3	1	8	2	4	4	2	4	4	3	2	7	7	6
ENSMUSG00000013465	Nelfb	1024	1251999	1089002	1337	1638	1166999	907999	951999	983001	935	1160	1066001	1050999	1240001	1182	1038999	1188	1024	1240	1145	1305999
ENSMUSG00000013483	Card14	0	0	0	0	0	0	0	0	0	0	0	0	0	0	0	0	0	0	0	0	0
ENSMUSG00000013495	Tmem175	347001	444	446999	501001	549001	542	355999	394	377999	346	414	440	500002	492999	411	371999	448	396	620	542999	614
ENSMUSG00000013523	Bcas1	0	1	0	0	1	0	0	0	0	0	0	0	0	0	0	0	0	0	0	1	0
ENSMUSG00000013539	Tango2	149	195001	165	184999	259001	229	150999	166001	136	114	195999	153	180	188999	165	174	161	167001	197	212999	217001
ENSMUSG00000013562	4833413E03Rik	0	0	0	1	0	0	0	0	0	0	0	0	0	0	0	0	4	0	4	3	1
ENSMUSG00000013584	Aldh1a2	2	0	0	0	0	0	0	1	0	0	0	0	0	0	2	0	1	0	0	0	0
ENSMUSG00000013593	Ndufs2	2031	2711001	2365	2832001	3350	3012001	2120	2351	2284001	1948	2738999	2161	2364999	2664	2338	2256999	2611001	2226	2582	2800	2812
ENSMUSG00000013611	Snx31	7	0	0	0	0	1	0	1	1	4	1	6	0	2	2	0	1	1	0	0	1
ENSMUSG00000013622	Atraid	346	422999	378	455	543	515999	286	346	365999	357001	484	370999	395999	430001	446001	332	377001	363999	433	517	501001
ENSMUSG00000013629	Cad	9282	10443	10258	11199	13062999	5289001	10433999	10808	10805001	9238	8908999	10097999	9858001	9695998	8761999	7975	8088001	8845999	6130	5041001	5586001
ENSMUSG00000013643	Lypd8	0	0	0	0	0	0	0	0	0	0	0	0	0	0	0	0	0	0	0	0	0
ENSMUSG00000013646	Sh3bp5l	390999	566	478	564	699	403	409001	422	392	402001	470001	436	514	540	531999	427999	529	456	681	536	588001
ENSMUSG00000013653	1810065E05Rik	0	0	0	0	0	0	0	0	0	0	0	0	0	0	0	0	0	0	0	0	0
ENSMUSG00000013662	Atad1	2051	2296	2221	2698	3231	2310	2191	2424	2354	2015	2497	2251	2251	2436	2005	1952	2013	2095	1735	1640	1682
ENSMUSG00000013663	Pten	3915557	4857897	4375798	5046854	6379677	4094985	3596962	3873653	3803862	391429	4432817	4099917	5062928	5288744	4452905	4256962	4481462	4467973	6966295	6809154	6723376
ENSMUSG00000013668	4933402N03Rik	0	0	0	0	0	0	0	0	0	0	0	0	0	0	0	0	0	0	0	0	0
ENSMUSG00000013698	Pea15a	128	153	108001	133	186	141	122	108999	106	104	110	129	162	186	175999	122	133	143	204	175	235999
ENSMUSG00000013701	Timm23	2549826	3242663	2737123	3367703	3836014	3736509	3041691	3164855	3018814	2434741	330146	2779933	2598783	2581347	2411049	2427162	2357871	2336014	1616266	1365027	1665614
ENSMUSG00000013707	Tnfaip8l2	93	81	80	129	138	105	67	91	77	89	109	99	136	132	126	87	110	100	201	201	258
ENSMUSG00000013736	Trnt1	1828001	2073	2126	2331	2745001	1965999	1981	2148001	1962	1788999	2103	1907	2020	1891	1795	1700999	1685001	1832001	1227001	1182	1356
ENSMUSG00000013766	Ly6g6e	0	0	0	0	0	0	0	0	0	0	0	0	0	0	0	0	0	0	0	0	0
ENSMUSG00000013787	Ehmt2	3156	4178	3832998	4430998	5146	3037	3198	3580999	3586001	3221002	3717001	3721	3875999	4322001	3931999	3544999	3992	3743	4451	4191	4671999
ENSMUSG00000013822	Elof1	670	815	807	816	1038	1105	737	767	693	647	827	700	728	778	682	682	678	629	643	667	680
ENSMUSG00000013833	Med16	715001	885999	791	924	1007	750	738001	747	737	697	853001	814001	820	815001	893001	719	790999	752001	899	901999	842
ENSMUSG00000013846	St3gal1	1168	1666	1526	1604	2281	1291	792	902	811	1120	1314	1242	1857	2070	1867	1464	1716	1834	2965	2898	3029
ENSMUSG00000013858	Tmem259	1442	1662	1603	1931	2101001	1747001	1499	1610	1579001	1369999	1699	1616999	1624	1621999	1720	1386001	1468	1446	1377001	1294	1509
ENSMUSG00000013878	Rnf170	474	593001	577999	598983	847	491	405	442	410	489001	557	500001	659999	696997	563	498	617995	546994	809	694	804999
ENSMUSG00000013921	Clip3	1	0	0	0	2	0	0	3	0	0	0	0	0	0	1	1	0	0	1	4	0
ENSMUSG00000013928	Thap8	0	4	1	2	3	1	0	2	0	2	1	1	3	3	1	4	0	2	0	0	3
ENSMUSG00000013936	Myl2	0	8	6	3	0	2	1	2	4	5	2	3	0	3	4	2	0	3	5	3	10
ENSMUSG00000013973	Dedd	431	641999	544	660001	743	639	556001	537	536	520	565998	559	577999	568	558001	526	521999	549	565	461999	589
ENSMUSG00000013974	Mcemp1	3	7	4	4	10	7	7	5	7	9	3	4	12	6	2	1	6	4	8	0	6
ENSMUSG00000013997	Nit1	227001	378	314999	332	469999	356	224	236999	238001	229	269	322999	295001	327	346999	272001	351999	309	478001	467001	548
ENSMUSG00000014030	Pax5	0	0	0	0	0	0	0	0	0	0	0	0	0	0	0	0	0	0	0	0	0
ENSMUSG00000014039	Prdm15	434	481	460	512	693	340	420	408	472	431	445	438001	460001	528	402	381	435	443999	422	474	476
ENSMUSG00000014074	Rnf168	1192	1644	1377	1485	1982	1021	1254	1252	1276	1160	1336	1303	1549	1538	1364	1163	1455	1274	1520	1544	1570
ENSMUSG00000014075	Tctex1d2	336	425	380999	475	525999	544999	312	382	333999	322	425	323	422001	420	344	330	391	332	415	401	542
ENSMUSG00000014077	Chp1	1431999	1728	1644	1790	2203	1607	1309	1441999	1373	1418	1786	1516	1725	1914	1466	1480	1794	1560	1853	1757	1961
ENSMUSG00000014104	Sval2	0	0	0	0	0	0	0	0	0	0	0	0	0	0	0	0	0	0	0	0	0
ENSMUSG00000014158	Trpv4	0	0	0	0	0	0	1	0	0	0	0	0	0	0	0	0	0	0	0	1	2
ENSMUSG00000014164	Klhl3	9	1	7	5	1	5	1	1	0	2	4	0	2	0	1	2	1	2	6	6	8
ENSMUSG00000014177	Tvp23b	537	647	565	731	844	803	612001	645	586	559	638	552	593	648	584	520	503001	558001	507	511	618
ENSMUSG00000014195	Dnajc7	2329001	2805001	2659	2891001	3573002	2598	2609001	2588001	2697	2274001	2719001	2548001	2640	2609999	2390	2192001	2292	2291999	2242001	2157001	2397999
ENSMUSG00000014198	Zfp385c	0	0	0	0	0	0	0	0	0	0	0	0	0	0	0	0	0	1	0	0	0
ENSMUSG00000014226	Cacybp	4484	5415999	4710	5966	6606	5631	5101	5644	5310	4230	5431001	4795	4715	4499	4181	4033999	3826	3927	2530	2316999	2479
ENSMUSG00000014232	Cluap1	341614	421666	411676	499659	611134	439	347	401	430001	350385	454999	395001	40834	407366	38271	317487	379682	38658	379	377	432
ENSMUSG00000014243	Zswim7	174	165	201	234	231	266	200	229	226	174	210	183	172	159	160	132	146	131	114	119	122
ENSMUSG00000014245	Pigl	147	196	162	193	260	129	187	194	193	163	168	144	234	197	187	174	230	176	156	153	161
ENSMUSG00000014294	Ndufa2	696	996	844	997	1166	1553	803	836	772	727	1004	875	802	834	927	855	934	787	738	513	921
ENSMUSG00000014301	Pam16	355	492007	427986	503	581992	649	430026	47595	487987	364989	537977	41992	416931	472	391	379983	410968	387	312977	289	33998
ENSMUSG00000014303	Glis2	7	5	6	8	14	8	3	3	1	5	5	4	6	13	4	11	11	9	19	17	17
ENSMUSG00000014313	Cox6c	2221	3164	2933	3177999	3979	4364999	2395999	2817	2664	2160	3036001	2648001	2796001	2985	2466	2551	2682	2351	2465001	2500	3020001
ENSMUSG00000014329	Bicc1	47	37	44	56	75	35	14	11001	15	31	42	25	73	62	51	27	59	43	106	110	115
ENSMUSG00000014349	Ube2z	1634	2062	1978	2127	2576	1903	1727	1811	1877	1641	1979	1840	1885	2038	1842	1675	1758	1770	1783	1695	2067
ENSMUSG00000014351	Gip	0	0	0	0	0	0	0	0	0	0	0	0	0	0	0	0	0	0	0	0	0
ENSMUSG00000014353	Tmem87b	303	356	372	405	493	258	339	365	339	301	346	293	337	395	360	313	295	324	392	352	417
ENSMUSG00000014355	Anapc1	5546	6048	5984999	6211001	8287	3379999	5550001	6103999	5935999	5271	5385998	5818	5975999	6130001	5227	4957	5674999	5600999	5178	4905002	4899
ENSMUSG00000014361	Mertk	0	0	0	0	0	0	0	0	0	0	0	0	0	0	0	0	0	0	0	0	0
ENSMUSG00000014402	Tsg101	830	971	964	1169	1409	1241	815	928	827	836	989	867	1029	1046174	877	841	928	874993	1059	984	1110
ENSMUSG00000014418	Hps5	680	783001	745	767	971	618999	658999	683001	695999	660001	678	744	757	835999	715001	721	737001	720001	812	731001	879001
ENSMUSG00000014426	Map3k4	926	1016	1064	1195	1498	693	885	1036	1019	907	970	1052	1055	1250	1088	952	1054	1086	1170	1087	1095
ENSMUSG00000014444	Piezo1	4417999	5102	5036	5239999	6230999	2556	4644999	5041	5368	4385999	4108	4785001	4445	4712999	4381	3638	4269001	4424	3755	3250	3683001
ENSMUSG00000014453	Blk	0	0	0	0	0	0	0	0	0	0	0	0	0	0	1	0	0	0	0	1	0
ENSMUSG00000014470	Rnf166	609	799	728	808999	996	858	583	579	694	617	751	658	754	852	782	579	757	732	911001	816	1011
ENSMUSG00000014496	Ankrd28	1814	2130	2061	2255	2998	1148	2117	2089	2148	1928	1785	1985	2090	2223	1791	1789	1855	1864	1609	1639	1536
ENSMUSG00000014498	Ankrd52	3421	3601	3622	3570	5146	748	3360	3565	3769	3321	2364	3638	3532	3978	3496	2759	3546	3588	3407	3014	3121
ENSMUSG00000014503	Pkd2l2	9	12	10	5	12	21	9	19	6	14	14	20	11	11	13	16	13	6	9	22	24
ENSMUSG00000014504	Srp19	949999	1234999	1132	1333	1625	1594	1212999	1269	1206	1017999	1315	1080	1122	1199999	1066001	917	997	1030	919	813001	893999
ENSMUSG00000014529	Tmbim7	0	0	0	0	0	0	1	1	0	0	0	0	2	0	0	0	0	0	0	0	3
ENSMUSG00000014542	Clec4f	0	0	0	0	0	0	0	0	0	0	0	0	0	0	0	0	0	0	0	0	0
ENSMUSG00000014543	Klra17	3	0	5	3	3	4	0	3	1	0	4	0	2	3	4	0	0	2	5	0	5
ENSMUSG00000014547	Wdfy2	61	88	68	64	101	12	64	42	59	65	45	67	91	86	73	57	70	83	137	105	103
ENSMUSG00000014550	Rbsn	432	522	497	559	693	354	496	535	529	449	473	488	523	538	415	453	395	466	472	429	508
ENSMUSG00000014551	Mrps25	574	656	687	773	836	845	669	699	710999	562999	700	634	612001	621999	711	509	563999	567	459	357	472
ENSMUSG00000014554	Dguok	345	479	464999	516	573	580	337	372	323999	365	429	378001	410	452001	405	460	459001	387	499999	504	508
ENSMUSG00000014592	Camta1	149	183	184	220	271	234999	132	142	138	133999	140	186	163	181999	215	144999	172	142	196001	185	235
ENSMUSG00000014599	Csf1	138001	115	143001	152	247	143	143999	153	146	98	165	136	166	178999	123	133	123	170	186999	199	238
ENSMUSG00000014601	Strip1	725	784	758999	874999	1037	656	623	719	691001	698001	769	738	815	928	836	662	721	763999	879	913001	942
ENSMUSG00000014602	Kif1a	0	0	0	0	0	0	0	0	0	0	0	0	0	0	0	0	0	0	0	0	0
ENSMUSG00000014603	Alx3	0	0	0	0	0	0	0	0	0	0	0	0	0	0	0	0	0	0	0	0	0
ENSMUSG00000014606	Slc25a11	1177	1257	1352999	1517	1813	1710	1211	1268999	1182999	1049	1541001	1202	1337	1390	1333999	1238	1225	1199	1493	1319	1485001
ENSMUSG00000014609	Chrne	4	9	3	4	13	12	1	2	4	1	3	3	2	2	7	0	2	3	3	6	11
ENSMUSG00000014633	Cmc2	329001	438	332	483001	523999	649	338	396	375999	313	400999	340998	435001	400001	435	359999	387	345001	362	360	418
ENSMUSG00000014668	Chfr	1103	1368	1264	1376001	1722	1148999	1028	1240	1126999	1107999	1207001	1221	1257	1364001	1271	1088998	1222001	1180001	1419001	1409999	1456999
ENSMUSG00000014686	Ceacam16	8	6	7	1	5	2	6	6	6	0	2	4	3	2	4	4	1	4	6	3	6
ENSMUSG00000014704	Hoxa2	0	0	0	0	0	0	0	0	0	0	0	0	0	0	0	0	0	0	0	0	0
ENSMUSG00000014725	Adam28	0	0	0	0	0	0	0	0	0	0	0	0	0	0	0	0	0	0	0	0	0
ENSMUSG00000014747	Ankrd53	0	0	0	0	0	0	0	0	0	0	0	0	0	0	1	0	0	0	0	0	0
ENSMUSG00000014748	Tex261	1441	1738	1740	1942	2251	1808	1595	1565	1631	1465	1782	1536999	1706	1767	1484	1431	1548	1473	1528	1467	1508001
ENSMUSG00000014763	Fam120b	364	396	399	383	529	279	283	403	346	358	378	362	447	444	389	361	390	338	495	485	506
ENSMUSG00000014767	Tbp	655999	852	765999	884001	1103001	780999	682999	684	716	673	771	704	839001	884	697	637	726	780	878	857	869999
ENSMUSG00000014769	Psmb1	2234	2978	2617	3069	3769	3833	2432	2573	2482	2153	3050	2497	2644	2919	2437	2415	2459	2324	2384	2506	2801
ENSMUSG00000014771	Pdcd2	563	673999	630999	739	932	866999	653001	656999	643	577	698	630999	637001	669	627	476001	614999	522	539	564001	587
ENSMUSG00000014773	Dll1	0	0	0	0	0	0	0	0	0	0	0	0	0	0	0	0	0	0	0	0	0
ENSMUSG00000014776	Nol3	7	12	7	16	22	13	10	13	12	6	5	9	18	8	8	6	10	6	4	3	10
ENSMUSG00000014778	Fhod1	685	833	737001	880	1170	634	552	635	645	617	678	835	833	934	968	681	863	731001	1015	1111999	1137001
ENSMUSG00000014782	Plekhg4	0	1	5	3	7	0	1	0	1	0	1	4	1	1	1	0	0	3	6	7	10
ENSMUSG00000014786	Slc9a5	165	203	188	203	248	123	100	133	127	134	157	166	184	219	193	188	267	180	365	319	408
ENSMUSG00000014791	Elmo3	64	74	66	110	95	57	86	72	77	66	73	64	46	75	87	81	66	43	44	35	59
ENSMUSG00000014813	Stc1	0	0	0	0	0	0	0	0	0	0	0	0	0	0	0	0	0	0	0	0	0
ENSMUSG00000014837	4931428F04Rik	144	194	194	195	318	199	128	138	110	133	133	153	225	244	210	175	244	203	357	280	310
ENSMUSG00000014846	Tppp3	31	28	29	35	53	47	20	37	31	32001	27	36	37	40	35	25	29	40	37	33	48
ENSMUSG00000014850	Msh3	484	556999	491001	584999	796999	411999	513001	564	481001	466	572002	464	543999	573	454001	374	492001	499999	514	513	514999
ENSMUSG00000014852	Adamts13	0	0	1	0	0	3	2	0	0	0	0	0	0	0	0	0	0	0	0	0	1
ENSMUSG00000014856	Tmem208	618999	840001	660001	940	973	1060	642	717999	683	554999	884001	740	708	830999	715001	666	599001	612	600999	586999	746999
ENSMUSG00000014859	E2f4	3396	3959	3757	4299	4981	3948	3669	4029	3898	3302	4030	3591	3553	3586	3351	3075	3100	3293	2383	2384	2515
ENSMUSG00000014867	Surf4	4611	6125	5438	6186	7444	5819	4829	5268	5098	4623	6039	5164	5470	5679	5039	4684	4881001	5089	4790	4750	5150
ENSMUSG00000014873	Surf2	797	820	788	889	1058999	790999	973	918	903	739999	864	768999	708	739999	630	701	627999	692999	459	402	469
ENSMUSG00000014905	Dnajb9	129	147	143	168	226	194	101	124	102	103	153	121	184	174	149	146	149	156	222	235	258
ENSMUSG00000014907	Naf1	1798	2124	1985	2416	2670	2065	2165	2181	2356	1828	2124	1990	1926	1836	1814	1683	1649	1753	1099	1034	1159
ENSMUSG00000014932	Yes1	0	0	0	0	0	0	0	0	0	0	0	0	0	0	0	0	0	0	0	0	0
ENSMUSG00000014956	Ppp1cb	4367149	5394001	4848	5529	7007	5092	4656	4748	4531284	4440	5278001	4751	5327	5392463	4573001	395061	5017282	4675	4702473	4657	4644
ENSMUSG00000014959	Gorasp2	2316	2795001	2600	3069	3569	3120001	2523001	2680	2599001	2277001	2858	2540	2605	2519001	2332999	2381001	2336	2336999	2120001	1988001	2309
ENSMUSG00000014980	Tsen15	334001	430011	422	440012	536006	508012	444001	401001	337009	301001	359007	370	358999	385005	371	374	363001	326006	350	349003	362
ENSMUSG00000015001	Oc90	0	0	0	0	0	0	0	0	0	0	0	0	0	0	0	0	0	0	0	0	0
ENSMUSG00000015002	Efr3a	2027999	2447001	2266	2514001	3268998	1707	2117001	2164002	2217	2121	2116	2110	2457	2471	2087	1981	2262	2308	2349	2126001	2217
ENSMUSG00000015013	Trappc2l	562	756	735	792	896	1094	639	696	651	582	835	668	643	782	702	672	632	636	515	486	582
ENSMUSG00000015016	Acsf3	320	346	382	487	505	385	302	339	338	330	438	369	368	460	398	312	420	390	466	424	436
ENSMUSG00000015023	Ddx19a	1998421	2429671	2411549	2616129	3071838	2048152	2426716	2569495	2441989	2068381	2386909	219881	2225408	2390084	2004106	2133662	2257527	202493	1855829	1921021	199774
ENSMUSG00000015027	Galns	1231	1636	1491	1706	2256	1593	1079	1187	1160	1194	1662	1414	1546	1901	1552	1351	1607	1405	1721	1848	1965
ENSMUSG00000015053	Gata2	2835	3694	3289	4044	5140	3422	2524	2618	2801	2912	3370	3117	3985	4201	3897	3332	3563	3477	5214	4991	5346
ENSMUSG00000015083	C8g	14	12	17	24	21	24001	14	6	10	17	32	10	9	33	17	19	20	8	32	22	32
ENSMUSG00000015085	Entpd2	0	0	0	0	0	0	0	0	0	0	0	0	0	0	0	0	0	0	0	0	0
ENSMUSG00000015087	Rabl6	2327001	2806999	2609	3020	3461001	1962	2463	2572	2577	2235	2540998	2456	2578	2745001	2299999	2210	2265	2374	2369999	2029999	2185
ENSMUSG00000015090	Ptgds	5	4	4	9	3	4	6	0	3	1	1	4	6	0	0	3	7	3	5	2	4
ENSMUSG00000015092	Edf1	1257	1871	1660	1951	2290001	2684	1587	1589999	1559999	1372	1954	1643001	1620	1750	1750	1524	1640001	1512001	1388	1170	1733999
ENSMUSG00000015093	Clic3	3	1	0	2	3	4	1	1	1	0	0	0	1	1	7	0	1	2	3	2	4
ENSMUSG00000015094	Npdc1	0	1	0	0	0	0	0	0	0	0	0	0	0	0	0	0	0	0	0	0	0
ENSMUSG00000015095	Fbxw5	691001	736999	780999	822001	1010	764999	578001	620	596001	605	715999	683	788001	775001	771001	618001	659002	750	765001	755001	813
ENSMUSG00000015112	Slc25a13	394	495	487	523	596	436	439	522	454	389	459	456	421	483	384	395	369	390	372	314	377
ENSMUSG00000015120	Ube2i	4278999	5072237	4761992	5593024	6626999	547998	4433115	4617127	4518994	3996966	498499	4697999	4738986	5065228	4575196	423199	4491	4643001	4323988	4070999	4716203
ENSMUSG00000015126	Tsr3	274	351	346	415	400	485	348	400	344	289	388	342	350	323	312	308	332	262	259	213	327
ENSMUSG00000015127	Unkl	463005	557007	546781	555	740904	313934	503001	534005	523853	468082	486009	515846	507923	554708	511908	43477	487668	460807	490001	471001	575494
ENSMUSG00000015133	Lrrk1	1043	1067999	1076	1117	1422	578	910	929	1077	900	921	1086999	1085	1180	1139	920	1107	1067	1216	1148	1252
ENSMUSG00000015134	Aldh1a3	0	2	0	0	3	2	3	3	1	0	0	0	3	2	3	0	0	1	0	0	0
ENSMUSG00000015143	Actn1	982	1057	1126	1219	1576	878	1000	981	1049	958	1025	1025	1213	1277	1173	970	1154	1164	1610	1372	1547
ENSMUSG00000015149	Sirt2	247	342	279999	339001	454	271	230	263	236999	220	291001	245	281	360	275999	252	314	303	433	421	471
ENSMUSG00000015165	Hnrnpl	8432	10940999	9766999	11425999	13364	10181001	9237998	9508001	9467002	8457999	10050999	9588	9943	10333	9637	8685002	9119	8761	8541998	8187999	9164001
ENSMUSG00000015176	Nolc1	7854	9599	8641	10128	11676	7805	9431	10038	10244	7899	9554	8718	8263	7997	7759	7066	6978	7239	3842	3708	4259
ENSMUSG00000015189	Casd1	1049	1226	1142	1225	1694	1031	959	1139	1092	1021	1210	1084	1217	1261	1099	1031	1102	1109	1251	1312	1226
ENSMUSG00000015202	Cnksr3	140	145	128	155	172	115	101	133	142	128	140	124	130	163	132	118	111	110	171	107	146
ENSMUSG00000015214	Mtmr1	941	1114	980	1128	1441	771	1008999	975999	1024	925	960	963	1020	1028	795999	833	845	906	878	914	900
ENSMUSG00000015217	Hmgb3	1150985	1630996	1410965	1668975	2343982	1679001	1131815	1310969	1210	1123904	1577001	1335868	1617991	1871974	1359995	1382974	1790	1499039	1653991	1748996	2027982
ENSMUSG00000015222	Map2	0	0	0	0	0	0	0	0	0	0	0	0	0	0	0	0	0	0	0	0	0
ENSMUSG00000015224	Cyp2j9	0	0	0	0	0	0	0	0	0	0	0	0	0	0	0	0	0	0	0	0	0
ENSMUSG00000015242	Nipsnap3a	0	0	0	0	0	0	0	0	0	0	0	0	0	0	0	0	0	0	0	0	0
ENSMUSG00000015243	Abca1	31	30	34	31	46	19	24	36	23	30	24	23	53	43	57	40	42	45	97	110	87
ENSMUSG00000015247	Nipsnap3b	357	459001	432	526	577999	529	331	447999	422	317999	476	398	377	452	341	365	403	417	364001	356	367
ENSMUSG00000015289	Lage3	587	688001	621	790001	827	943	537	548	529	458	650	585	618001	713	638	535	583	578	548	594	600001
ENSMUSG00000015290	Ubl4	860322	1105897	1002353	123838	1392716	1218078	845004	86675	891962	870521	1008876	94954	1015365	1079031	1051278	882999	908575	869151	1022624	948047	1069312
ENSMUSG00000015291	Gdi1	1189999	1324	1343	1411001	1876	1196001	1159	1183	1180	1013001	1189	1242	1304	1480	1367001	1234002	1352	1304001	2020	1821	2231
ENSMUSG00000015305	Sash1	0	0	0	0	0	0	0	0	0	0	0	0	0	0	0	0	0	0	0	0	0
ENSMUSG00000015312	Gadd45b	114	190	155	146	200	199	163	168	177	148	177	141	107	124	169	115	102	127	70	56	71
ENSMUSG00000015314	Slamf6	0	0	0	0	0	1	0	0	0	1	0	0	0	0	0	0	0	0	0	0	0
ENSMUSG00000015316	Slamf1	0	1	1	1	0	0	4	4	1	0	0	0	0	0	0	0	0	1	0	0	0
ENSMUSG00000015335	Zdhhc12	194	270	270999	387001	358	349	266001	291999	246	218001	293999	280001	240001	300	296	238	268001	257	230001	211	243001
ENSMUSG00000015337	Endog	109	118	98	152	120	179	137	145	142	110	159	126	111	118	135	90	93	112	40	46	64
ENSMUSG00000015340	Cybb	0	0	0	0	0	0	0	0	0	0	0	0	0	0	0	0	0	0	0	0	0
ENSMUSG00000015341	Golga7	2363	2868976	2596987	3118987	3637999	3358984	246697	256098	2405001	2219934	2938986	2573	2627	2827	2540	2217001	2555996	2321985	2517997	2256	2580922
ENSMUSG00000015342	Xk	149	176	163	174	243	126	118	158	142	136	201	146	201	185	140	139	186	178	166	171	182
ENSMUSG00000015354	Pcolce2	0	0	0	0	0	0	0	0	0	0	0	0	0	0	0	0	0	0	0	0	0
ENSMUSG00000015355	Cd48	3458	4983	4190	4684	5916	5685	3572	4281	4109	3316	4871	3909	3978	4407	3801	3403	4045	3738	3058	3418	3277
ENSMUSG00000015357	Clpx	725	773	719	846	1033	702	732	820	759	719001	775	703	812	777001	731	716	645999	682	704	689001	714
ENSMUSG00000015363	Trabd	1256	1530	1332	1513999	1878999	1453	1131	1176999	1280001	1294999	1450001	1384	1481	1605999	1510001	1319999	1242001	1314999	1440999	1223001	1666
ENSMUSG00000015365	Mov10l1	0	0	0	0	0	0	0	0	0	0	0	0	0	0	0	0	0	0	0	0	0
ENSMUSG00000015377	Dennd6b	176	145	139	158	199	142	134	137	161	113	122	140	144	156	133	127	109	159	142	119	172
ENSMUSG00000015396	Cd83	0	0	0	0	0	0	0	0	0	0	0	0	0	0	0	0	0	0	0	0	0
ENSMUSG00000015401	Tmem27	0	0	0	0	0	0	0	0	0	0	0	0	0	0	0	0	0	0	0	0	0
ENSMUSG00000015405	Ace2	0	0	0	0	0	0	0	0	0	0	0	0	0	0	0	0	0	0	0	0	0
ENSMUSG00000015437	Gzmb	1679	1527	1524	2774	1859	1908	5338	4465	4792	1981	1855	1681	1410	934	919	1235	549	986	256	135	195
ENSMUSG00000015441	Gzmf	4	0	1	2	3	3	4	2	0	1	1	4	1	1	0	6	1	1	3	2	3
ENSMUSG00000015443	Gzmn	0	0	0	0	0	0	0	0	0	0	0	0	0	0	0	0	0	0	0	0	0
ENSMUSG00000015451	C4a	33382	18	28	41	60001	24747	24	28999	32128	33	29	23815	37562	30	22	22	29604	24	23	13	25
ENSMUSG00000015452	Ager	15	20999	31	26	38999	32999	26	24	29	20	34	31999	25	39	34	23	35001	19999	34001	40001	56
ENSMUSG00000015461	Atf6b	1878	2336	2120	2542	2997	1922	2064001	2171	2277	1913999	2097	2026	2082	2134	1907	1824	1853	1881	1671	1474	1756
ENSMUSG00000015467	Egfl8	14	12	16	12	12	10	2	13	8	8	13	17	18	13	15	7	14	13	10	12	23
ENSMUSG00000015468	Notch4	6	6	11	10	10	14	3	2	6	11	9	5	8	18	3	6	11	7	6	14	18
ENSMUSG00000015474	Ppt2	394	512	473	536001	692001	521001	378	463999	449	361	537999	454	453	534999	457001	439001	458	403001	500	519999	563
ENSMUSG00000015476	Prrt1	0	0	0	0	0	0	0	0	0	0	0	0	0	0	0	0	0	0	0	0	0
ENSMUSG00000015478	Rnf5	516	613	575	639001	845	804	489001	498	425	457	606	522999	566	641	588	589	568	541999	618001	623	664001
ENSMUSG00000015484	Fam163a	0	0	0	0	0	0	0	0	0	0	0	0	0	0	0	0	0	0	0	0	0
ENSMUSG00000015488	Cacfd1	416	531001	407	574	697999	573999	404	406	431	388001	443999	433	440	487	467	443	474001	497	594	583	680
ENSMUSG00000015501	Hivep2	500	649	672001	596	775	268	556	642	668	510	470	619	662	640	567	529	593	635	559	515	520
ENSMUSG00000015519	2310057J18Rik	0	0	0	0	0	0	0	0	0	0	0	0	0	0	0	0	0	0	0	0	0
ENSMUSG00000015522	Arnt	456	576001	547999	566	796001	368	402	449	494	464999	515	434	519001	600	534002	419	583	470	627	646	625999
ENSMUSG00000015533	Itga2	0	0	0	0	0	0	0	0	0	0	0	0	1	0	0	0	0	0	0	0	2
ENSMUSG00000015536	Mocs2	339001	435001	442	516	599	529	327998	433	355	374	417	474997	425	488999	433999	354	400	394001	368	347	393
ENSMUSG00000015542	Nat9	100	137999	135001	154	190	203	79	145999	113	96	132	127	139999	154001	136	144	148001	123	176	141	191
ENSMUSG00000015568	Lpl	0	0	0	0	0	0	0	0	0	0	0	0	0	0	0	0	0	0	0	0	0
ENSMUSG00000015575	Atp6v0e	1019	1221	1127	1441	1568	1679	1042	1179	1056	916	1275	1157	1125	1145	1092	1002	1009	1028	1064	1100	1191
ENSMUSG00000015579	Nkx2-5	0	0	0	0	0	0	0	0	0	0	0	0	0	0	0	0	0	0	0	0	0
ENSMUSG00000015597	Zfp318	482	561	540999	582	836999	270	402	470	497	461	540	518	614	699	562	501001	568	634	837	744	792
ENSMUSG00000015599	Ttbk1	0	0	0	0	0	0	0	0	0	0	0	0	0	0	0	0	0	0	0	0	0
ENSMUSG00000015605	Srf	1382	1766	1698	1787	2208	1487	1406	1448	1613	1393	1673	1632	1607	1706	1488	1364	1698	1527	1331	1299	1511
ENSMUSG00000015619	Gata3	1	6	4	6	9	2	8	5	2	5	4	7	3	4	7	1	15	3	11	8	3
ENSMUSG00000015627	Gata5	0	0	0	0	0	0	0	0	0	0	0	0	0	0	0	0	0	0	0	0	0
ENSMUSG00000015647	Lama5	3	0	1	4	6	1	4	1	4	3	1	3	2	2	0	2	0	1	2	0	0
ENSMUSG00000015652	Steap1	0	0	0	0	0	0	0	0	0	0	0	0	0	0	0	0	0	0	0	0	0
ENSMUSG00000015653	Steap2	0	0	0	0	0	0	0	0	0	0	0	0	0	0	0	0	0	0	0	0	0
ENSMUSG00000015656	Hspa8	53525331	66556207	60830033	73789582	8007952	65179642	67707455	69323282	734521	55209552	67212207	57231444	59333426	5434527	51244857	50015583	43491431	48910879	335496	34267296	36134984
ENSMUSG00000015659	Serac1	119	102	108	110	164	55	99	107	96	71	85	82	147	128	112	81	105	117	165	124	130
ENSMUSG00000015665	Awat1	0	0	0	0	0	0	0	0	0	0	0	0	0	0	0	0	0	0	0	0	0
ENSMUSG00000015668	Pdzd11	291	412	352001	432	521	473	351999	355	333	308	461001	334	347001	375	364	275	368999	345	368001	293	383
ENSMUSG00000015671	Psma2	2721	3300	2889	3527	4195	4349	2784	3187	3173	2588	3506	2913	2884	3033	2727	2710	2747	2557	2228	2142	2529
ENSMUSG00000015672	Mrpl32	596	736	701	770	1080	931	696	771	748	553	812	628	650	723	547	595	617	524	462	440	507
ENSMUSG00000015697	Setdb1	2052	2336001	2164999	2321	3065999	1511999	2053	2101	2266995	1968986	2041999	2080	2179973	2340999	1872	1814001	1952	2032	2083999	1824999	2093
ENSMUSG00000015702	Anxa9	185	221	177	199	287	225	129	180	157	140	206	186	198	211	177	177	196	175	242	205	285
ENSMUSG00000015709	Arnt2	0	0	0	0	0	0	0	0	0	0	0	0	0	0	0	0	0	0	0	0	0
ENSMUSG00000015711	Prune	218	330	257	314	413	298	223	285	196	216	318	223	334	304	293	254	264	316	327	359	409
ENSMUSG00000015714	Cers2	3688999	4516	4222	4797	5476999	4671	4081999	4316	4283	3551	4405001	3796999	4065999	4171001	3742	3582	3576001	3829	3596	3462999	3870
ENSMUSG00000015721	Nlrp5	0	0	0	0	0	0	0	0	0	0	0	0	0	0	0	0	0	0	0	0	0
ENSMUSG00000015733	Capza2	4372999	5123	4773	5972	6763999	5306001	5428999	5780	5522	4545	5374	4840	4806999	4980001	4204	4309	4221	4062	3902	4048	4048
ENSMUSG00000015745	Plekho1	78	93999	95	142	140	135	81	91999	74	87	108	93	123	129	130	95999	125	108	191	179	212
ENSMUSG00000015747	Vps45	145	197	170	206	225	175	159	122	133	148	184	165	167	164	170	143	152	160	203	212	200
ENSMUSG00000015748	Prpf3	1183001	1442	1227001	1606	1819	1176	1205001	1342	1264999	1094001	1280	1160999	1305	1337999	1247	1066	1217	1229	1157999	1055999	1195001
ENSMUSG00000015749	Anp32e	6033	7439	6657	7729001	9736999	6945999	6503	6816	6905	6277001	7072999	6605999	7001	7272	6386001	6160	6516	6345	5807999	5442999	6310001
ENSMUSG00000015750	Aph1a	1472837	1725973	1717811	2159124	2423138	1895909	1491666	1556941	1670945	1420	1886924	1620707	1652774	1918732	1581778	1489955	1697886	1517798	1752835	1531749	1868886
ENSMUSG00000015755	Tab2	2979999	3490	3144	3456	4320	2393	2781	3031999	2962	2689001	3046	2972	3226	3437	3059	2642999	2968	2974001	3238	3415999	3351
ENSMUSG00000015757	Ppil4	1543	1759	1646	1826	2366	1490999	1599	1720	1710999	1474	1728	1579	1666	1790	1522	1391	1448999	1638001	1519	1421	1378001
ENSMUSG00000015759	Cnih1	1335	1709	1502	1765	2239	2146	1569	1564	1494	1386	1913	1478	1564	1751	1469	1263	1542	1372	1394	1650	1533
ENSMUSG00000015766	Eps8	2	12	2	7	9	2	7	15	5	4	2	5	4	7	3	0	2	9	3	3	4
ENSMUSG00000015776	Med22	1659	2298	2121	2245999	2659	1778	1938	1999	2004	1726999	1992999	2008999	1897	1990	1776	1631	1787001	1789999	1608	1267	1728
ENSMUSG00000015787	Abo	0	0	0	1	0	0	0	0	0	0	0	0	0	0	0	0	0	0	0	0	0
ENSMUSG00000015790	Surf1	336001	447001	433	520999	625	599	381	476001	420	329	435001	442	403	432	430	378	363001	407998	397	412001	490
ENSMUSG00000015804	Med28	913001	1109	1072	1295001	1407	1589	1010001	1007	1106	861001	1143	1092001	1076999	1073001	1066999	920001	971	852999	1026	954	1032
ENSMUSG00000015806	Qdpr	1307	1632001	1491	1904	1801	2091	1518001	1431	1501	1343	1608001	1509	1480	1426	1355	1323	1244	1214	986	888	1070999
ENSMUSG00000015812	Gnrh1	6	0	0	8	7	10	1	3	0	3	13	0	1	6	7	5	5	3	7	9	9
ENSMUSG00000015829	Tnr	0	0	0	0	0	0	0	0	0	0	0	0	0	0	0	0	0	0	0	0	0
ENSMUSG00000015837	Sqstm1	1675	2178	1977	2403	2952999	2328	1741	1992	1777	1813999	2316	1876	2241	2341001	2082	2016	2196	1974999	2697	2566999	2887
ENSMUSG00000015839	Nfe2l2	1393	1714	1635	1828	2215	1575	1566	1627	1666	1424	1705	1549	1636	1589	1479	1425	1327	1469	1445	1464	1495
ENSMUSG00000015843	Rxrg	0	0	0	0	0	0	0	0	0	0	0	0	0	0	0	0	0	0	0	0	0
ENSMUSG00000015846	Rxra	0	1	0	2	0	0	2	0	0	0	0	0	1	4	1	1	2	3	4	0	0
ENSMUSG00000015850	Adamtsl4	0	1	2	0	1	1	0	0	0	0	0	0	2	1	5	6	1	0	3	6	5
ENSMUSG00000015852	Fcrls	0	2	1	2	5	1	0	0	1	2	0	1	5	0	3	0	0	4	1	4	8
ENSMUSG00000015854	Cd5l	0	0	0	0	0	0	0	0	0	0	0	0	0	0	0	0	0	0	0	0	0
ENSMUSG00000015869	Prpsap1	761	858001	742	901999	1037001	928002	718999	855001	834999	670998	908	779001	782999	848	790	700	795999	734001	797	725	757999
ENSMUSG00000015879	Fam184b	0	0	0	0	0	1	0	1	0	0	0	0	0	0	0	0	0	0	0	0	0
ENSMUSG00000015880	Ncapg	1951	2291	2104999	2269001	2838	1596999	1979	2096	2161	1797999	2027	1995	2152999	2175001	1922001	1817001	1935	1873	1951	1870	1933999
ENSMUSG00000015882	Lcorl	561001	650002	663	636001	903001	419	559999	556	592999	505	615	613999	671999	736	542	547999	640001	601	712002	763999	683001
ENSMUSG00000015889	Lta4h	1745	1901	1843	2039	2777	1901	1801	1991	1917	1671	2279	1817	1914	2235	1663	1746	2105	1727	1949	1888	2083
ENSMUSG00000015890	Amdhd1	0	0	2	0	0	0	0	0	0	0	2	1	1	0	2	0	1	0	0	1	0
ENSMUSG00000015932	Dstn	1136	1432	1310	1466	1898	1641	1175	1367	1326	1076	1504	1217	1355	1500	1206	1135	1293	1210	1307	1349	1342
ENSMUSG00000015937	H2afy	6786	9624999	8253001	9054	11445001	9534999	6733	7329	7317999	6882	8776001	7967001	8700001	9327	8668999	7410999	8601999	8052	9773999	9805	11091
ENSMUSG00000015942	Gtf2ird2	164	193	221	226	243	159	180	175	178	169	174	169	192	194	178	171	175	247	246	236999	276
ENSMUSG00000015943	Bola1	273	398	379	416001	491	533	286	357	319	294	499	334	362	406	353	379	435	317	290	315	374
ENSMUSG00000015944	Gatsl2	1	2	2	1	2	0	0	1	1	2	1	0	0	4	1	2	4	0	9	6	5
ENSMUSG00000015947	Fcgr1	59	72	86	76	69	86	84	114	126	61	79	82	57	59	57	53	45	56	31	32	20
ENSMUSG00000015950	Ncf1	1862999	2086001	2083	2398001	2710	1668999	2125	2335	2389	1817999	2039999	1984	2121001	1957001	1842	1771001	1981999	1783	2078	1774999	2198999
ENSMUSG00000015957	Wnt11	0	0	0	0	0	0	0	0	0	0	0	0	0	0	0	0	0	0	0	0	0
ENSMUSG00000015961	Adss	2522	3110	2808999	3207	4010	3006	2790	2936001	2921	2493	3073	2613	2841	2862	2648	2419999	2568	2647	2374	2384001	2468999
ENSMUSG00000015962	1700016C15Rik	0	0	0	0	0	0	0	0	0	0	0	0	0	0	0	0	0	0	0	0	1
ENSMUSG00000015966	Il17rb	0	0	0	0	0	2	0	0	0	0	0	0	0	0	0	0	0	0	0	0	0
ENSMUSG00000015968	Cacna1d	1	0	2	2	4	0	0	3	1	1	1	0	3	1	1	0	3	0	4	3	8
ENSMUSG00000015970	Chdh	347	395	324	377	689	280	157	220	199	283	409	296	460	643	444	360	561	441	787	766	873
ENSMUSG00000015971	Actr8	473	594	509	604	737	542	506	520	455	487	554	498	611	613	503	496	468	497	511	509	549
ENSMUSG00000015980	Lrrc27	27	27999	22	34	20	34	11	18	17	7	19	14	40001	22	18	9	18	24	17	23999	25
ENSMUSG00000015981	Stk32c	0	0	0	0	0	0	0	1	0	0	0	0	0	0	0	0	0	0	0	0	1
ENSMUSG00000015994	Fnta	1027	1188	1232	1397	1575	1450	1145	1126	1079	1017	1352	1055	1165	1234	1161	996	1087	1058	1182	1119	1156
ENSMUSG00000016018	Skiv2l2	2217	2790	2375	2805	3234	1860	2415	2600	2565	2242	2466	2372	2495	2286	2348	2046	2052	2206	1888	1727	1860
ENSMUSG00000016024	Lbp	396	511999	561	529999	587	545999	407999	480	542	370001	450	482	425	389	462	381	358	397	283001	287	312999
ENSMUSG00000016028	Celsr1	14	36	21	16	33	12	1	12	4	17	13	32	21	35	35	29	47	41	108	91	98
ENSMUSG00000016087	Fli1	1253	1576	1523	1589	2034	1608	1170	1333	1322	1248	1352	1387	1625	1536	1475	1257	1407	1417	1673	1525	1662
ENSMUSG00000016128	Stard13	0	0	0	0	0	0	0	0	0	0	0	0	0	0	0	0	0	0	0	0	0
ENSMUSG00000016150	Tenm1	0	0	0	0	0	0	0	0	0	0	0	0	0	0	0	0	0	0	0	0	0
ENSMUSG00000016179	Camk1g	0	0	0	0	0	0	0	0	0	0	0	0	0	0	0	0	0	0	0	0	0
ENSMUSG00000016181	Diexf	894	1120	1050	1230	1376999	851	1040	1064	1193	944	999001	978	937	1039001	981	805	857999	846	617	626	690001
ENSMUSG00000016194	Hsd11b1	1	0	0	2	0	0	4	0	3	0	0	1	1	0	0	1	0	2	1	0	1
ENSMUSG00000016200	Syt14	0	0	0	0	0	0	0	0	0	0	1	0	0	0	0	0	0	0	0	0	0
ENSMUSG00000016206	H2-M3	167	248	216	285	332	281	188	218	241	194	247	185	251	232	215	222	212	216	260	247	237
ENSMUSG00000016239	Lonrf3	0	0	0	0	0	0	0	0	0	0	0	0	0	0	0	0	0	0	0	0	0
ENSMUSG00000016252	Atp5e	1640	2265	1962	2523	2673	3118	1799	2004	1702	1558	2241	1952	1917	2248	1913	1852	2073	1820	1807	1619	2136
ENSMUSG00000016253	Nelfcd	882	1009999	1015	1165999	1367	990	811001	879	915	784001	1059001	914001	1101001	1126001	1045	934999	991	1045	1162	1113	1275001
ENSMUSG00000016255	Tubb1	0	0	0	0	0	0	0	0	0	0	0	0	0	0	0	0	0	0	0	0	0
ENSMUSG00000016256	Ctsz	3914	5049	4572	5286	6117	5678	4794	4763	5342	4011	5055	4298	4310	4362	4019	3912	4017	3870	3022	3144	3290
ENSMUSG00000016257	Slmo2	1644	1986001	1786	2239	2569	2380001	1989	2102	2034001	1645	2249	1741999	1683	1797001	1569	1502	1501	1458999	1027	975	1205
ENSMUSG00000016262	Sertad4	0	0	0	0	0	0	0	0	0	0	0	0	0	0	0	0	0	0	0	0	0
ENSMUSG00000016283	H2-M2	0	0	0	0	0	0	0	0	0	0	0	0	0	0	0	0	0	0	0	0	0
ENSMUSG00000016308	Ube2a	735	918	795999	1098	1031999	1159	763001	866	759	678001	905999	759001	769	837001	743001	675	680001	689001	691999	684999	819001
ENSMUSG00000016319	Slc25a5	12298	15060999	14085382	16585308	19193	19033	14098998	14797	15154998	12480	16163	13953	13621	14066999	12405	12310999	12426999	12215	9153	8795999	10499
ENSMUSG00000016327	Atp1b4	0	0	0	0	0	0	0	0	0	0	0	0	0	0	0	0	0	0	0	0	2
ENSMUSG00000016344	Ppdpf	496001	615	543999	680	734	903	400001	507	414	406	604	530999	488	594999	538	459999	508	496999	528	520	553001
ENSMUSG00000016346	Kcnq2	0	0	0	0	0	0	0	0	0	0	0	0	0	0	0	0	0	0	0	1	0
ENSMUSG00000016349	Eef1a2	0	0	0	0	0	0	0	0	0	0	0	0	0	0	0	0	0	0	0	0	0
ENSMUSG00000016356	Col20a1	16	22	15	24	22	17	12	6	14	11	11	7	21	33	26	26	33	24	59	26	36
ENSMUSG00000016382	Pls3	0	0	0	0	0	0	0	0	0	0	0	0	0	0	0	0	0	0	0	0	0
ENSMUSG00000016386	Mpped2	0	0	0	0	0	0	0	0	0	0	0	0	0	0	0	0	0	0	0	0	0
ENSMUSG00000016409	Nkap	673	823	720	883	1093	671	745	714	726	686	757	739	779	849	789	690	722	735	748	706	779
ENSMUSG00000016427	Ndufa1	448	677	552	773	928	1074	525	614	540	487	683	596	630	593	654	576	629	558	585	496	774
ENSMUSG00000016458	Wt1	0	0	0	0	0	0	0	0	0	0	0	0	0	0	0	0	0	0	0	0	0
ENSMUSG00000016477	E2f3	1257	1565	1358	1651	1943	1116	1289	1314	1377	1202	1249	1324	1314	1386	1281	1231	1230	1228	1182	1121	1147
ENSMUSG00000016481	Cr1l	1609001	1932999	1804002	2032001	2691999	2094	1671	1814001	1718	1513	1985999	1655	1876999	2045001	1701	1537	1826999	1618001	1989001	1887001	1966999
ENSMUSG00000016487	Ppfibp1	564	591001	553	639	755	405	582	653	539998	507	565	524	549	587	587	547	517999	517	529001	539	552001
ENSMUSG00000016493	Cd46	22	29	27	26	38	10	13	18	11	7	22	21	19	27	24	14	18	15	29	44	59
ENSMUSG00000016494	Cd34	1878	2250	2080	2507999	3202	2293999	1308001	1585999	1458001	1766001	2154	1957	2590	2816	2367	2149001	2620999	2226	3288	3216999	3561999
ENSMUSG00000016495	Plgrkt	359	566	512	558001	709	637	349	389999	376999	414	500	436999	520	614	484998	465999	486	479001	760	732998	870
ENSMUSG00000016496	Cd274	198	207	174	263	246	181	231	222	214	217	173	197	198	207	169	199	200	192	178	194	171
ENSMUSG00000016498	Pdcd1lg2	111	121	117	159	155	102	124	118	127	116	121	114	145	131	107	117	106	93	137	95	129
ENSMUSG00000016503	Gtf3a	1627	2086999	2087	2169	2441	2298	1706999	1931999	1920	1620	2243	1877	1962	1956001	1643	1639	1616	1746001	1181001	1298	1366
ENSMUSG00000016510	Mtif3	107906	63389	8414	97891	132243	30147	45063	83909	56616	55652	101765	45576	110939	129404	62928	63318	93024	58841	106334	78047	14063
ENSMUSG00000016520	Lnx2	535	642	673	739	845	469	548	610	601	553	592	592	621	646	663	599	612	586	625	558	593
ENSMUSG00000016524	Il19	0	0	0	0	4	0	2	3	2	0	0	0	0	0	0	1	2	0	0	0	1
ENSMUSG00000016526	Dyrk3	165	221	178	260	258	185	195	212	187	179	239	187	173	224	192	177	176	180	168	197	159
ENSMUSG00000016528	Mapkapk2	5957	7762	6946	7754	9465	6463	7211	7416	7547	6084	7814	6870	6526	6872	6350	5517	6407	6075	5383	5043	5645
ENSMUSG00000016529	Il10	0	0	0	0	0	1	0	3	2	0	0	0	0	0	0	0	0	0	0	0	0
ENSMUSG00000016534	Lamp2	3333	4025	3699	4325999	5174	3733	3690	3898	3799	3351999	4175	3580	3663	3944	3316	3403001	3475	3336	3397	3359	3454
ENSMUSG00000016541	Atxn10	2257	2809	2469	2970	3487	3093	2217	2505	2452	2183	2895	2530	2581	2562	2381	2453	2465	2197	2332	2399	2543
ENSMUSG00000016552	Foxred2	165	216	188	218999	251999	117	160	191	173	168001	158	145	190	181	150	141	127	165	170001	178	145
ENSMUSG00000016554	Eif3d	3550	4189	3916	4585	5328	4400	4287	4195	4261	3633	4442	3866	3995	3755	3623	3427	3461	3385	2677	2746	2861
ENSMUSG00000016559	H3f3b	14951	18110	17063	20354	23790	21411999	18283001	20040001	18758	15075001	19259	16499008	16583	18020998	15534	15247001	15617	14943999	15148	14314001	16413
ENSMUSG00000016619	Nup50	2651	3305	2834	3514	4038	2343	2863	2995	3031	2635	3092	2818	3023	3100	2603	2545	2627	2691	2336	2515	2495
ENSMUSG00000016624	Phf21b	296	346001	349	370001	466001	269001	324	294001	305	248001	303	314	352	410	300	283	340	330	398	380001	396
ENSMUSG00000016626	Nlrp14	0	0	0	0	0	0	0	0	0	0	0	0	0	0	0	0	0	0	0	0	0
ENSMUSG00000016637	Ift27	301	344	391	427	538	511	252	291	286	267	426	307	379	393	337	336	384	340	398	369	431
ENSMUSG00000016664	Pacsin2	1737	2068999	2010	2177	2708	1590	1736	1874999	1855	1672	1958	1914999	2049	2098001	1827	1687	1705	1924	1915	1712	1897
ENSMUSG00000016756	Cmah	0	0	0	0	0	1	0	0	0	0	0	0	0	0	0	0	0	0	0	0	0
ENSMUSG00000016757	Ttll12	1517	1771	1754	2000	2389	1604001	1616	1852	1818001	1539	1853	1798	1685	1751	1612	1482001	1496	1432	1161	1270	1325
ENSMUSG00000016758	Bik	0	0	0	0	0	0	0	0	0	0	0	0	0	0	0	0	0	0	0	0	0
ENSMUSG00000016763	Scube1	0	0	0	0	0	0	0	0	0	0	0	0	0	0	0	0	0	0	0	0	0
ENSMUSG00000016831	Tox4	1479	1799	1609	1908	2369	1320	1476001	1722	1566	1439999	1575	1556	1703001	1751001	1532	1386999	1655	1562001	1850001	1692	1896
ENSMUSG00000016833	Mrps18c	441	617999	549	665001	835001	863	495	558	506	459	632	541	572	616001	492001	519999	511999	484001	473	408	529001
ENSMUSG00000016918	Sulf1	0	0	0	0	0	0	0	0	0	0	0	0	0	0	0	0	0	0	0	0	0
ENSMUSG00000016921	Srsf6	8452	9729	9277	10655	12194	9647	8839	8755999	9119999	7779	9228999	8531001	9278001	9660	9105	8033001	8288	8638	8682	7983001	9095001
ENSMUSG00000016933	Plcg1	1350999	1667999	1620001	1881001	2469	1029	1249	1269999	1278	1409999	1432	1495	1836	2007001	1743001	1547001	1772	1671001	2455	2124001	2390001
ENSMUSG00000016940	Kctd2	147	275	238	245	312	265	185	172	195	169999	245	201	250	269	262	211	242	224	382	336001	378
ENSMUSG00000016942	Tmprss6	0	0	0	0	0	0	0	0	0	0	0	0	0	0	0	0	0	0	0	0	0
ENSMUSG00000016946	Kctd5	771	960	879	1063	1286	929	877	958	901	801	984	897	816	872	808	787	790	691	701	582	651
ENSMUSG00000016982	Pom121l2	0	0	0	0	0	0	0	0	0	0	0	0	0	0	0	0	0	0	0	0	0
ENSMUSG00000016984	Etaa1	578	618	631	713	940	513	607	578	610	554	609	648	687	731	633	576	648	641	653	650	695
ENSMUSG00000016995	Matn4	0	0	0	0	0	0	0	0	0	0	0	0	0	0	0	0	0	0	0	0	0
ENSMUSG00000016998	Svs4	0	0	0	0	0	0	0	0	0	0	0	0	0	0	0	0	0	0	0	0	0
ENSMUSG00000017000	Svs6	0	0	0	0	0	0	0	0	0	0	0	0	0	0	0	0	0	0	0	0	0
ENSMUSG00000017002	Slpi	171	228	209	248	343	396	206	191	196001	195	287	229	206	270	224	193	218	186	278	217	284
ENSMUSG00000017003	Svs3a	0	0	0	0	0	0	0	0	0	0	0	0	0	0	0	0	0	0	0	0	0
ENSMUSG00000017004	Svs5	0	0	0	0	0	0	0	0	0	0	0	0	0	0	0	0	0	0	0	0	0
ENSMUSG00000017007	Rbpjl	0	0	0	0	0	0	0	0	0	0	0	0	0	0	0	0	0	0	0	0	0
ENSMUSG00000017009	Sdc4	0	0	0	0	0	0	0	0	0	0	0	0	0	0	0	0	0	0	0	0	0
ENSMUSG00000017049	Ccdc70	0	0	0	0	0	0	0	0	0	0	0	0	0	0	0	0	0	0	0	0	0
ENSMUSG00000017057	Il13ra1	0	0	0	0	2	0	0	0	1	0	0	0	0	2	0	0	3	0	0	0	0
ENSMUSG00000017064	Prl5a1	0	0	0	0	0	0	0	0	0	0	0	0	0	0	0	0	0	0	0	0	0
ENSMUSG00000017119	Nbr1	972	1215001	1030	1186001	1680	764999	795	889001	869999	881	1029001	898999	1268999	1338001	1074001	1014	1120	1115999	1877999	1871999	1847001
ENSMUSG00000017132	Cyth1	265	338	303	326999	420999	248	208	309	259	268	270	297	303	375	383	278	362	337	407	374	491
ENSMUSG00000017144	Rnd3	0	0	0	0	0	0	0	0	0	0	0	0	0	0	0	0	0	0	0	0	0
ENSMUSG00000017146	Brca1	1059	1254	1206	1209001	1715	610	963999	1160	1123	1028	1040	1113	1262	1350	1108	967	1133	1114999	1399	1301999	1232
ENSMUSG00000017165	Gast	0	0	0	0	0	0	0	0	0	0	0	0	0	0	0	0	0	0	0	0	0
ENSMUSG00000017167	Cntnap1	674	793	756	760	970	432	708	732	744	693	637	729	643	726	726	578	647	612	524	408	481
ENSMUSG00000017176	Nt5c3b	822	860	823999	992999	1064001	951999	847	780999	760002	744002	878	769999	803002	846998	796	776999	737001	661	714	699999	705001
ENSMUSG00000017188	Coa3	645	788	731	915	920	1145	723	749	666	669	791	640	718	777	748	651	710	672	578	559	607
ENSMUSG00000017195	Zpbp2	4	1	3	0	10	5	1	2	0	3	3	4	2	2	8	2	2	3	5	12	3
ENSMUSG00000017204	Gsdma	0	0	0	0	0	0	0	0	0	0	0	0	0	0	0	0	0	0	0	0	0
ENSMUSG00000017210	Med24	1163	1430	1311998	1548	1970999	1131	1105	1072	1144998	1125001	1309	1266	1549	1640001	1417999	1246	1383	1345	1754999	1776	1867001
ENSMUSG00000017211	Gsdma2	0	0	0	0	0	0	0	0	0	0	0	0	0	0	0	0	0	0	0	0	0
ENSMUSG00000017221	Psmd3	3564999	4543	4008001	4692001	5499	4115001	4322	4706	4620	3659	4397	3966	3916999	3907	3729	3393	3210	3460	2232	2166	2389001
ENSMUSG00000017264	Exosc10	2036001	2380	2214	2704002	3046	1941999	2171999	2404	2332	1948001	2291999	2272999	2213	2341001	2088001	1907	1893999	2109	1833998	1903	1914
ENSMUSG00000017286	Glod4	828	941047	1012176	1078001	1345	1032	844	813	891	826	1031	897166	1091	1136	973	879	1040	1006	1074	1095	1135
ENSMUSG00000017288	Vps53	616	690	612	747001	832	626999	607001	608	528	624999	631	569	679	628	627999	586	623999	623999	651	636	643
ENSMUSG00000017291	Taok1	1723	1906	1889	1916	2580	1088	1690	1608	2055	1747	1465	1846	1851	2178	1875	1624	1742	1905	2361	1874	2012
ENSMUSG00000017299	Dnttip1	424001	492	406	556	630	636	456001	387	443999	394	505	451	513	524	564	405001	474	456	522	532	576
ENSMUSG00000017300	Tnnc2	0	0	0	0	0	0	0	0	0	0	0	0	0	0	0	0	0	0	0	0	0
ENSMUSG00000017307	Acot8	259	299999	287	360	384	321001	258	248001	252	249	315	281	271	292	287999	256	259	280	317001	274999	349
ENSMUSG00000017309	Cd300lg	0	0	0	6	0	0	0	0	0	0	0	0	0	1	0	0	1	0	0	0	2
ENSMUSG00000017310	Spint4	0	0	0	0	0	0	0	0	0	0	0	0	0	0	0	0	0	0	0	0	0
ENSMUSG00000017311	Pyy	0	0	0	0	0	0	0	0	0	0	0	0	0	0	0	0	0	0	0	0	0
ENSMUSG00000017314	Mpp2	0	0	0	0	0	0	0	0	0	0	0	0	0	0	0	0	0	0	0	0	0
ENSMUSG00000017316	Ppy	0	0	0	0	0	0	0	0	0	0	0	0	0	0	0	0	0	0	0	0	0
ENSMUSG00000017344	Vtn	0	0	0	0	0	0	0	0	0	0	0	0	0	0	0	0	0	0	0	0	0
ENSMUSG00000017376	Nlk	519	673001	549	629	753	462	469	543001	549999	451	599	495999	615999	721	612	498	547999	585	670	603	746
ENSMUSG00000017386	Traf4	329	390	433	461	480	454	389001	399	438	322	378	369	347001	399	408	333	350	312	288	303	365
ENSMUSG00000017390	Aldoc	92	104	116	129	140001	129	111	74	98	93	95	103	129	118	145	112	100	115001	158	119	171
ENSMUSG00000017400	Stac2	0	0	0	0	0	0	0	0	0	0	0	0	0	0	0	0	0	0	0	0	0
ENSMUSG00000017404	Rpl19	13756858	18957979	17309831	19379413	23012207	24745229	15123875	16781601	1606454	13086908	1877829	15979088	15988962	18631624	16507709	14125195	16048099	15429776	16494969	16388426	18780445
ENSMUSG00000017405	Nek8	39	90	76001	92999	140	61	38001	41999	53999	56001	64	60	78	86	80	59	117001	90	184999	127999	171001
ENSMUSG00000017412	Cacnb4	0	0	2	0	0	0	0	0	0	0	0	0	0	0	0	0	0	0	0	0	0
ENSMUSG00000017417	Plxdc1	1	2	1	6	1	1	0	3	6	2	2	3	4	3	3	2	1	0	8	2	6
ENSMUSG00000017418	Arl5b	427	601	532	603	733	408	474	484999	549	488	526	511	562	614	534	453	506	543	672	562	667
ENSMUSG00000017421	Zfp207	3815001	5138999	4787	4733998	6190	4694	3852	4264999	4471	3844001	4545	4278	4444	5101	4525	3963	4207	4292	4792001	4855998	5381
ENSMUSG00000017428	Psmd11	2347001	2680	2449	2987001	3565	2670001	2449	2755002	2640	2321002	2754	2403	2502	2718	2343	2205999	2306999	2279001	1861001	1860	2016
ENSMUSG00000017446	C1qtnf1	0	0	0	0	0	0	0	0	0	0	0	0	0	0	0	0	0	0	0	0	0
ENSMUSG00000017453	Pipox	0	0	0	0	0	0	0	0	0	0	0	0	0	0	0	0	0	0	0	1	2
ENSMUSG00000017466	Timp2	0	0	0	0	0	0	0	0	0	0	0	0	0	0	0	0	0	0	0	0	0
ENSMUSG00000017478	Zc3h18	3794	4481001	4005001	4643	5836001	2777001	4080999	4283	4277	3650	4022999	4013	4194999	4296	3929	3442999	3874999	3872001	3420	3093001	3479998
ENSMUSG00000017485	Top2b	4246	4999	4727	5266	6669	2939	4186	4305	4590	4248	4350	4402	5191	5189	4744001	4083	4928	4652999	5252999	5063	4948
ENSMUSG00000017491	Rarb	0	0	0	0	0	0	0	0	0	0	0	0	1	0	0	0	0	0	0	0	0
ENSMUSG00000017493	Igfbp4	2136999	3453	2777	2814	2995	3187	2502	2328	3026	2161999	2306001	2749	2317	2136	2535999	2059	1976	2432	1387001	983	1605
ENSMUSG00000017499	Cdc6	1449999	1813	1543	1820999	2268	1557001	1559001	1768001	1733	1341	1716999	1471	1589	1727	1552	1283	1420999	1352999	1225	1343	1272
ENSMUSG00000017548	Suz12	4344	5272999	4732	5336	6906	3738	4484	4927	4772	4277999	4712001	4606001	5068	5287	4379001	4101002	4417999	4542	4244	4412	4265
ENSMUSG00000017550	Atad5	1315	1473	1481	1492	1928	765	1202	1409	1433	1158001	1209	1448	1492999	1585	1259	1183	1499	1455	1596	1554	1512
ENSMUSG00000017561	Crlf3	1618	1918999	1731	2193	2652001	1989	1627999	1819	1802001	1607	1879	1810	2059999	2054	1884	1719999	1769	1677	2171999	2220001	2367001
ENSMUSG00000017588	Krt27	0	0	0	0	0	0	0	0	0	0	0	0	0	0	0	0	0	0	0	0	0
ENSMUSG00000017607	Tns4	0	0	0	0	0	0	1	0	0	1	0	0	0	1	0	0	0	0	0	0	0
ENSMUSG00000017615	Tnfaip1	392	533	433	489	566	401	496	486	488	392	458	448	467	484	451	383	443	406	396	406	474
ENSMUSG00000017631	Abr	1637	1872999	1833	1922	2491	1350	1555001	1585999	1534001	1596	1641	1770999	2024	2090	1786998	1795	1929	1816	2389	2296001	2470001
ENSMUSG00000017639	Rab11fip4	10	15	19	12	12	9	8	9	10	5	12	10	21	9	24	19	19	12	45	35	47
ENSMUSG00000017652	Cd40	0	0	0	0	0	0	0	0	0	0	0	0	0	0	0	0	0	0	0	0	0
ENSMUSG00000017664	Slc35c2	1430	1669998	1523	1899999	2101	1901999	1449002	1446998	1579001	1318	1694	1547001	1555001	1559001	1459002	1346	1338	1334001	1465999	1261001	1610999
ENSMUSG00000017667	Zfp334	0	0	0	0	0	0	0	0	0	0	0	0	0	0	0	0	0	0	0	0	0
ENSMUSG00000017670	Elmo2	1087	1313001	1236	1417	1815001	1027	1029	1218	1132	986999	1220001	1224002	1317	1404	1199	1063	1288	1202	1522001	1395999	1535999
ENSMUSG00000017677	Wsb1	1788999	2268001	2149	2260001	3128	2051999	1925	2104	1990	1754	1978999	1915001	2067	2412	2132999	1930	1994	1962	2593	2505999	2828
ENSMUSG00000017679	Ttpal	861	994	943001	1063	1291	842	849	916001	908	799999	981999	902999	945	984	948	801999	798	913	801999	715	776
ENSMUSG00000017686	Rhot1	1273001	1390999	1383	1597	1813	1313998	1322999	1311999	1433002	1301	1265001	1286	1383001	1372	1180	1307001	1148001	1163999	1086001	1023999	1061
ENSMUSG00000017688	Hnf4g	0	0	0	0	0	0	0	0	0	0	0	0	0	0	0	0	0	0	0	0	0
ENSMUSG00000017692	Rhbdl3	0	1	2	4	8	1	6	5	0	4	2	3	0	1	0	2	0	3	3	0	2
ENSMUSG00000017697	Ada	322	435	396	440	534	403	348	366	334	335	405	372	377	394	341	311	342	382	287	298	336
ENSMUSG00000017707	Serinc3	11799	14659	13425	15229	21211	14982	10067	11399	10533	11300	14931	12280	14731	16938	13748	12902	15858	13649	18265	19130	19377
ENSMUSG00000017713	Tha1	15	15	6	20	17	9	20	24	19	12	10	12	13	6	11	6	11	9	4	3	2
ENSMUSG00000017715	Pgs1	1182	1410999	1333	1512	1689	1205	1671	1561	1735	1293	1317	1257	1120001	1165001	1101	1053	1017	1123	707999	634	768001
ENSMUSG00000017716	Birc5	1485	1919	1845	2028	2321	2275	1591	1865	1769	1518	1901	1620	1668	1849	1553	1437	1591	1489	1553	1516	1714
ENSMUSG00000017718	Afmid	42	54	37	51	68	12041	33999	44	26999	22104	50	33	39999	40	19571	37	55	40	75	61	75
ENSMUSG00000017720	Trp53tg5	0	0	0	0	0	0	0	0	0	0	0	0	0	0	0	0	0	0	0	0	0
ENSMUSG00000017721	Pigt	1879001	2247995	2182	2643999	3072999	2273	1854999	1977	1991	1823	2228999	2108	2283	2523001	2340	1950	2108	2111	2568	2549	2534
ENSMUSG00000017723	Wfdc2	0	0	0	0	0	0	0	0	0	0	0	0	0	0	0	0	0	0	0	0	0
ENSMUSG00000017724	Etv4	186001	277999	242999	349999	418	277999	224001	210	239	180999	274001	236999	249	291999	295999	231	295001	228999	336001	331	369
ENSMUSG00000017733	Eppin	0	0	0	0	0	0	0	0	0	0	0	0	0	0	0	0	0	0	0	0	0
ENSMUSG00000017734	Dbndd2	2389	6049	0	5	5472	3998	2427	6	2405	0	3776	2514	0	4117	4	2054	2522	11	5	1236	9
ENSMUSG00000017737	Mmp9	1	3	0	5	3	0	4	0	2	1	4	4	2	2	4	8	5	0	7	2	6
ENSMUSG00000017740	Slc12a5	50	54	55	52	83001	38	29	47	30	49	64	56	57	76999	66	58	53	80	169	107999	139999
ENSMUSG00000017747	Ghdc	71	127	89	115	123	102	82	117	107	102	96	91	111	111	102	73	69	67	72	81	96
ENSMUSG00000017754	Pltp	0	0	0	0	0	0	0	0	0	0	0	0	0	0	0	0	0	0	0	0	0
ENSMUSG00000017756	Slc12a7	182	196	205	203	258	153	196	185	203	196	182	200	198	205	170	160	223	181	171	172	183
ENSMUSG00000017760	Ctsa	3636	4525999	4225999	4838	6013999	4762998	3758	4341001	4066	3553999	4702	4103001	4062	4460001	4060	3662998	4476	3853999	3855001	4048	4330
ENSMUSG00000017764	Zswim1	211	253	277	367	353	322	251	249	289	242	280	245	252	256	231	210	200	268	183	192	181
ENSMUSG00000017765	Slc12a4	438	525	453	604	613	358	561	596	558	418999	439	501001	490	545	466	416	483999	434	537	458001	555
ENSMUSG00000017767	Spata25	1	0	0	0	0	1	0	0	0	0	0	0	0	0	0	0	0	0	0	1	0
ENSMUSG00000017774	Myo1c	1311	1501	1477002	1551999	2007001	945001	1153999	1390999	1445	1190	1505	1424	1487001	1517	1438001	1185	1527999	1436	1494999	1403	1561
ENSMUSG00000017776	Crk	1357001	1720001	1575999	1744	2179	1370	1576	1486999	1601999	1340	1543	1519	1481	1660001	1377	1308	1423	1457	1467	1345	1436001
ENSMUSG00000017778	Cox7c	2010999	3223	2899	3319123	3819228	4459159	2352	2722001	2515001	2119001	2977999	2742001	2661001	2806001	2537	2419	2580	2296197	1995	2206	2563993
ENSMUSG00000017781	Pitpna	2966	3557	3404	3879	4562001	3714	3160	3266999	3385	3003001	3435001	3176	3486	3355	3368	3029001	2967	2985001	3317	3011	3398
ENSMUSG00000017801	Mlx	592001	688999	686999	823	1028001	791	620001	706	745999	544	735999	620	657	615001	593	589001	627999	551999	620	579	559
ENSMUSG00000017802	Fam134c	677	725	728	806999	1097	655	637	690001	687	624	698	689	795	900001	758	668	779001	670	1080	1023	1133999
ENSMUSG00000017817	Jph2	0	0	0	0	0	0	0	0	0	0	0	0	0	0	0	0	0	0	0	0	0
ENSMUSG00000017830	Dhx58	92	98001	97001	100	137	104	208	164	196	71	109	106	88	115	82999	94	135	93	200	196001	203001
ENSMUSG00000017831	Rab5a	911	1180	1053	1235	1378	1160	974	1000	1079	875	1057	1056	1127	1087	921	941	1048	942	1016	901	1130
ENSMUSG00000017832	Hspb9	3	4	0	1	4	3	1	2	0	3	5	2	1	0	1	0	4	1	0	4	2
ENSMUSG00000017837	Nkiras2	242	411999	331	391	469	317	249	316	300	247999	372	300	303	328	338	331999	331	307	286	323	328
ENSMUSG00000017843	Ppp2r5c	2143	2766	2455	2953	3702	2218	2239	2459	2165	2223	2661	2422	2696	3046	2571	2334	2824	2528	3334	3401	3274
ENSMUSG00000017858	Ift52	592	759	730	780	883	779001	614	554	560	560	676	599	698	782	767	664	687	640	869001	763	887
ENSMUSG00000017861	Mybl2	2616999	3268	2945	3359	3929001	2547	3224	3409	3349	2709001	3109	2813	2642	2747001	2648	2420	2409	2514001	1727	1662	1921
ENSMUSG00000017868	Sgk2	0	0	0	0	0	0	0	0	0	0	0	0	0	0	0	0	0	0	0	0	0
ENSMUSG00000017897	Eya2	0	1	0	0	0	1	0	0	1	0	0	0	0	0	0	0	0	0	0	0	0
ENSMUSG00000017922	Prl3c1	0	0	0	0	0	0	0	0	0	0	0	0	0	0	0	0	0	0	0	0	0
ENSMUSG00000017929	B4galt5	807	827	904	954	1113	713	877	944	965	749	818	764	785	873	670	719	749	715	619	550	621
ENSMUSG00000017943	Gdap1l1	0	0	0	0	0	0	0	0	0	0	0	0	0	0	0	0	0	0	0	0	0
ENSMUSG00000017950	Hnf4a	2	0	1	0	0	0	0	0	0	2	0	0	0	0	0	0	2	1	0	0	0
ENSMUSG00000017969	Ptgis	0	0	0	0	0	0	0	0	0	0	0	0	0	0	0	0	0	0	0	0	0
ENSMUSG00000017978	Cadps2	0	0	0	0	0	0	0	0	0	0	0	0	0	0	0	0	0	0	0	0	0
ENSMUSG00000017999	Ddx27	2930001	3347999	3130001	3694	4128001	2744999	3498	3465	3625999	2770	3377001	2943	2901	2952	2723001	2644001	2634001	2649	1955	1656001	1878
ENSMUSG00000018001	Cyth3	16	25	17	13	37	10	28	23	19	15	23	31	29	12	15	14	10	14	27	11	23
ENSMUSG00000018008	Cyth4	507	677	582	606	663	601	531	542	619	515	544	575	594	644	625	539	551	625	953	727	1085
ENSMUSG00000018012	Rac3	12	18999	12	30	38	22	22	24	17	21	14	20	17	13	12	11	19	17	33	30001	33
ENSMUSG00000018040	Rrp7a	2000	2367999	2247	2737999	2962	2417999	2315	2536999	2462001	2171001	2470002	2269999	2199068	2172	1990	1995	1811001	1869	1517	1256999	1561
ENSMUSG00000018042	Cyb5r3	604	786	692	786	1069	659	489	591	548	560	733	615	776	875	685	632	734	669	869	765	818
ENSMUSG00000018068	Ints2	1871	2165999	2108999	2223	2767	1298	1985	2127001	2189	1816999	1965	1999999	2040	2091001	1840	1825	1792001	1988999	1643	1606001	1557999
ENSMUSG00000018076	Med13l	1242	1550	1482	1480	1920	691	1174001	1261	1310	1190999	1040	1278	1569	1569999	1511001	1207	1416	1402001	2198999	1855001	1889001
ENSMUSG00000018102	Hist1h2bc	69544	126613	109761	83237	209299	163101	99187	104076	53145	97	199014	86345	120276	187534	14412	105779	91469	84639	258016	238321	214591
ENSMUSG00000018126	Baiap2l2	18	20999	26	26	31	19	13	8	8	23	23	28	21	15	24	20	30	13	17	15	22
ENSMUSG00000018143	Mafk	770	975	909	1017	1183	799	923	981	991	806	902	841	896	822	826	681	750	821	613	551	712999
ENSMUSG00000018160	Med1	2552001	2975999	2884	2836	4032001	1766	2608999	2571	2770001	2386	2439001	2624	2770	3006	2645	2349	2571	2604	2900	2605	2790999
ENSMUSG00000018166	Erbb3	8	12	9	6	10	0	4	18	5	5	5	3	14	5	7	2	13	3	9	3	1
ENSMUSG00000018167	Stard3	392	482	467	508999	645999	497999	358999	354	447001	384	476	427	436	506	468	455	515	412001	585001	512999	640001
ENSMUSG00000018168	Ikzf3	3	8	3	3	8	3	0	4	10	6	1	4	0	7	2	3	2	10	5	2	3
ENSMUSG00000018169	Mfng	1241	1647	1498	1831	1779	1622	1571	1495	1689	1268	1349	1413	1334	1219	1240	1277	1197	1221	1037	739	1032
ENSMUSG00000018171	Vmp1	1017	1219	1209999	1198	1576999	1446	1102	1173	1151	957	1241	1084	1027	1243	1149	981	1097	1091001	885999	814001	998
ENSMUSG00000018189	Uchl5	2266001	2763999	2633	3003	3606	3155	2682	2898	2808999	2301999	2921	2556999	2536	2673	2277001	2246999	2276	2258	1547	1641	1772
ENSMUSG00000018196	Glrx2	388001	522998	441	522	652	543999	375001	398	391	349001	491001	397	472001	506	486	401	471999	413001	468	383998	515
ENSMUSG00000018199	Trove2	299	368	366	338	477	168	283	322	315	298	305	307	372	378	343	306	368	321	415	398	373
ENSMUSG00000018209	Stk4	2395001	2777	2663	2956	3761	2082	2287	2504	2534	2364	2591	2616	2923	2859	2428	2216	2495	2557	2859	2664	2747
ENSMUSG00000018211	Wfdc15b	0	0	0	0	0	0	0	0	0	0	0	0	0	0	0	0	0	0	0	0	0
ENSMUSG00000018217	Pmp22	0	0	0	0	0	0	0	0	0	0	0	0	0	0	0	0	0	0	0	0	0
ENSMUSG00000018238	Gdf9	3	6	2	4	1	5	4	3	0	2	4	1	1	10	2	2	3	4	4	4	6
ENSMUSG00000018239	Zcchc10	494	559	460	633	647	664	560	637	602	451	562	485	465	519	530	418	395	430	296	280	301
ENSMUSG00000018259	Prl8a2	0	0	0	0	0	0	0	0	0	0	0	0	0	0	0	0	0	0	0	0	0
ENSMUSG00000018263	Tbx5	0	0	0	0	0	0	0	0	0	0	0	0	0	0	0	0	0	0	0	0	0
ENSMUSG00000018286	Psmb6	1430	1817	1540	2029001	2401	2529999	1552	1782	1554999	1390	1985	1602	1702999	1694999	1533	1438	1481	1405	1252999	1140	1372999
ENSMUSG00000018287	Spag7	659	845	832	899	1108	989	749	811999	794	689001	854999	767	818001	867	755	779	692	743	685999	719	837
ENSMUSG00000018293	Pfn1	9599001	12578	11502	14403	15749	18511999	11708	11427999	12081	10154999	13229	11365	11796	11811001	11790	10583999	10424999	10228999	10819	9808	11952
ENSMUSG00000018322	Tomm34	890	1124	1006	1217	1502	996	998	1003	955999	887999	1033001	968999	1018	1044	935	858	911	906	855	837	956
ENSMUSG00000018326	Ywhab	3871	4690	4300	5362	6195	4732	4061	4079	3999	3807	4732	4157	4589	4675	4339	4003	4375	4177	4514	4164	4546
ENSMUSG00000018334	Ksr1	201	260	225	284	364	133	251	235	268	194	205	205	234	242	212	194	231	196	302	324	278
ENSMUSG00000018339	Gpx3	0	0	0	0	0	0	0	0	0	0	0	0	0	0	0	0	0	0	0	0	1
ENSMUSG00000018340	Anxa6	1146	1372999	1408	1429	1964	1298	1023	1064	1090	1082	1422001	1181	1408	1732	1500	1363	1511	1310	1950	1872	1974
ENSMUSG00000018341	Il12rb2	0	0	0	1	1	3	0	2	0	1	0	0	0	1	1	0	0	3	3	1	1
ENSMUSG00000018347	Zkscan6	279	295	308	351	423	340	284	272	268	276	349	295	318	324	311	279	286	286	299	246	363
ENSMUSG00000018362	Kpna2	6048558	7162291	6686682	7812114	8623775	739325	6082033	6393794	6841657	578356	6846422	6326892	6496653	651403	6332604	5691669	5601471	616164	4981492	4787678	5444861
ENSMUSG00000018363	Smurf2	517	676	641	662001	892	500	536	587	591	566	586	598	671	730	690	561	659001	673999	794001	710	772
ENSMUSG00000018372	Cep95	357001	340001	315001	360	485	212999	313	305999	298	240001	308999	274001	370	402	317	286	324	284	448	383999	417
ENSMUSG00000018377	Vezf1	1362	1680	1483	1832	2289	1345	1125	1282	1217	1311	1460	1430	1919	2015	1718	1560	1700	1679	3055	2847	2827
ENSMUSG00000018378	Cuedc1	600	575	579	867	972	553001	495	413	380	527	592	479	836999	836	794	674	675	679	1392	1111	1445
ENSMUSG00000018379	Srsf1	13325	17053001	15256999	17934	21504001	15266001	15487001	16029999	16149999	13721999	16116	15115	15520	15899001	14335999	13075999	14237	13990001	12934	12126	13709001
ENSMUSG00000018381	Abi3	97	137	125	189	168	181	164	170999	160	139	126001	144	131	133	142	148001	107	123	156	123	112001
ENSMUSG00000018387	Shroom1	0	0	0	0	0	0	0	0	0	0	0	0	0	0	0	0	0	0	0	0	0
ENSMUSG00000018395	Kif3a	300	317	306	333	469	236	267999	309	283	287	311	306	351	339	287	297	315	325	373999	289001	373
ENSMUSG00000018398	Sept8	27	40	47	25	52	34	34	40	35	26	27	43	40	52	31	41	51	31	40	45	54
ENSMUSG00000018401	Mtmr4	832	1028	909	990	1326	731	670	759	686	759999	886	895001	1028	1063	1037	902	897	1020	1101001	990	1045
ENSMUSG00000018405	Mrm1	446	460	491	543	611	472	407	422	451	373	436	465	439	434	414	422	386	450	396	319	347
ENSMUSG00000018411	Mapt	0	1	4	0	1	4	1	1	1	0	1	1	0	1	0	0	0	1	2	2	2
ENSMUSG00000018412	Kansl1	1197	1464	1349999	1477	1976	829	1156999	1107001	1140	1235001	1274999	1218	1548	1543999	1516999	1200999	1454999	1385999	1866001	1796	1854
ENSMUSG00000018415	Gid4	962	1107	1068	1273	1462	864	984	1034	984	1008	1076	1063	1138	1090	1092	1034	974	1037	956	832	1002
ENSMUSG00000018417	Myo1b	0	0	0	0	0	0	0	0	0	0	0	0	0	0	0	0	0	0	0	0	0
ENSMUSG00000018425	Dhx40	411	459	350	447	589	415	316	362	323	343	440	353	423	510	399	364	498	395	671	611	671
ENSMUSG00000018427	Ypel2	30	33	48	39	56	34	21	15	7	35	36	23	57	51	45	61	55	68	203	223	228
ENSMUSG00000018428	Akap1	1555	1884999	1674001	1962	2198	1404	1856	1800	1919001	1559	1689	1717001	1573	1711001	1651	1448	1431999	1542	1018	930	1164
ENSMUSG00000018433	Nol11	2113	2470	2329001	2639001	3123	1958	2465001	2637	2678	2163	2366	2235	2192	2026	1937	1969	1719999	1944001	1225	1176	1263
ENSMUSG00000018442	Derl2	928999	1206	1028	1213	1515999	1087	929	994	956001	954	1051	1038001	1045001	1140	945	979	1051001	1051001	1118	1056	1191
ENSMUSG00000018446	C1qbp	5872	6982999	6664	7688	8350	8879	6657	7290	7290	5797	7733999	6294	6265	6235	5749999	5432	5280	5569	3311	3057	3550
ENSMUSG00000018449	Rpain	70001	98001	81	81	125001	121	76	80001	66	69	91	80	97	126	94	81999	123999	84001	139	173	204999
ENSMUSG00000018451	6330403K07Rik	0	0	0	0	0	0	0	0	0	0	0	0	0	0	1	0	0	0	0	1	1
ENSMUSG00000018459	Slc13a3	0	0	0	0	0	0	0	0	0	0	0	0	0	0	0	0	0	0	0	0	0
ENSMUSG00000018470	Kcnab3	0	1	0	1	3	2	1	0	5	0	0	2	1	7	6	3	4	1	10	9	7
ENSMUSG00000018474	Chd3	2525999	3245	3034999	3042	4330	1372999	2402	2527	2615	2451	2387	2828001	3199001	3495001	3381	2515001	3329	3139	5111999	4421999	5292001
ENSMUSG00000018476	Kdm6b	1269	1364	1335	1712	1808	837	1789	1829	1798	1272	1250	1385	1274	1267	1162	1096	1183	1284	1390	1098	1224
ENSMUSG00000018479	1700125H20Rik	0	0	0	0	0	0	0	0	0	0	0	0	0	0	0	0	0	0	0	0	0
ENSMUSG00000018481	Appbp2	2081	2546	2353	2587	3238	1709	2151	2435	2344	1984	2187	2147	2360	2505	2116	1876	2155	2053	2187	2121	2081
ENSMUSG00000018486	Wnt9b	0	0	0	0	0	0	0	0	0	0	0	1	0	0	0	0	0	0	0	0	0
ENSMUSG00000018500	Adora2b	24	30	27	21	32	37	37	38	61	12	18	27	11	14	13	14	19	7	3	4	6
ENSMUSG00000018501	Ncor1	5414001	6395002	6376001	6149999	8815001	2585001	5155999	5712001	5692	5190999	5006001	5731001	6453999	6889001	5952001	4993	6113	6294998	6990999	6533998	6294001
ENSMUSG00000018507	Trpv2	429	632001	586	611001	847	594	395999	466	433	424001	606	506	671	789999	765999	523	787	615	1232	1182999	1243
ENSMUSG00000018509	Cenpv	1198	1563	1510	1683	2089	2153	1252999	1415	1465001	1193999	1572	1394	1376	1497	1366	1281	1257	1329	961	979	1164
ENSMUSG00000018537	Pcgf2	280	287999	283	385999	466	384	261999	294001	304	272999	339	262001	306	370	351001	300	336	341001	325	343	377002
ENSMUSG00000018541	Cwc25	358	422001	420999	454	540	374	354999	408001	386001	353	420	360	392001	416	368	333	419	378	497	455	486
ENSMUSG00000018543	1700001P01Rik	0	0	0	0	3	0	0	0	0	0	0	0	0	0	0	0	0	0	0	1	1
ENSMUSG00000018547	Pip4k2b	1908	2186	2153	2259	2882	1520	1981	2090	2037	1918	2012	1996	2068	2171	1946	1797	1956	2010	1760	1553	1828
ENSMUSG00000018548	Trim37	2235	2569	2465	2636	3247999	1740	2224	2323	2492999	2201	2372999	2214	2504	2578	2273999	2061999	2283	2298999	2057	1978999	2096001
ENSMUSG00000018554	Ybx2	0	0	0	0	0	0	1	0	2	0	0	0	0	1	0	1	0	1	0	0	0
ENSMUSG00000018559	Ctdnep1	1288	1656	1518	1800999	2040	2041	1543	1534	1557	1292	1642001	1447	1468	1620001	1403	1330	1324	1445	1289	1271	1487
ENSMUSG00000018565	Elp5	824	991	857	1070999	1238001	1212	864	971001	984	792999	1041	861999	827	858	688	747	755	731999	632999	551001	614001
ENSMUSG00000018566	Slc2a4	0	2	6	1	3	0	1	5	1	0	1	3	2	3	1	3	1	2	1	17	6
ENSMUSG00000018567	Gabarap	1329001	1744	1498	1884	2255	2492001	1227	1383	1233	1207	1648	1495	1595001	1884	1691	1527	1819	1637	2373	2427	2854
ENSMUSG00000018569	Cldn7	0	0	0	0	0	0	0	0	0	0	0	0	0	0	0	0	0	0	0	0	0
ENSMUSG00000018570	2810408A11Rik	39001	49	61	41	79001	46001	14	23	19	34	39	56	47	74001	51	59	65	60	150	114001	178
ENSMUSG00000018572	Phf23	1031	1223	1143	1260	1584	1445	1179999	1190	1201	919999	1192	1138999	1155999	1101999	1091	1116999	1048001	1059001	1072999	958999	1132
ENSMUSG00000018574	Acadvl	599	679	678	849	875	717001	734	704999	693	580	696001	648001	635	711001	674	669001	679	573999	734	584	685999
ENSMUSG00000018581	Dnah11	1	2	0	1	2	3	1	2	0	7	3	1	5	3	1	1	3	1	5	4	4
ENSMUSG00000018583	G3bp1	10005	11809996	10971	12945	14691	11112	10741	11359	11276	9786	11602	10996	11099	11038	9692	9342	9936	9913	7492	7004	7986
ENSMUSG00000018585	Atox1	817	1089	1062	1239	1349	1600	915	996	926	799	1164	942	971	1060	1002	872	917	951	793	770	890
ENSMUSG00000018589	Glra2	0	0	0	0	0	0	0	0	0	0	0	0	0	0	0	0	0	0	0	0	0
ENSMUSG00000018593	Sparc	1	3	0	0	0	1	1	2	0	3	0	2	0	0	0	1	0	0	1	0	0
ENSMUSG00000018595	Glra4	0	0	0	0	0	0	0	0	0	0	0	0	0	0	0	0	0	0	0	0	0
ENSMUSG00000018599	Mief2	82	126	124	140	149	110	97	109	105	82	131	117	135	149	137	126	133	149	178	150	171001
ENSMUSG00000018604	Tbx3	0	0	0	0	0	0	0	0	0	0	0	0	0	0	0	0	0	0	0	0	0
ENSMUSG00000018620	Mmp20	0	0	0	0	0	0	0	0	0	0	0	0	0	0	0	0	0	0	0	0	0
ENSMUSG00000018623	Mmp7	0	0	0	0	0	0	0	0	0	0	0	0	0	0	0	0	0	0	0	0	0
ENSMUSG00000018634	Crhr1	0	0	0	0	0	0	0	0	0	0	0	0	0	0	0	0	0	0	0	0	0
ENSMUSG00000018648	Dusp14	13	7	14	17	25	10	22	14	16	10	13	16	11	17	6	7	19	13	7	6	4
ENSMUSG00000018651	Tada2a	695999	820999	833001	898	1012	761	852	878	892	671	769	756	674	661	616	611	602	633	422001	431001	413
ENSMUSG00000018654	Ikzf1	3957	4466	4496999	5221	6563	3667	4221	4542	4529	3992	4385	4448001	4909	5034001	4198999	4170	4347999	4343	5697999	5527	5779
ENSMUSG00000018656	Tcaf3	0	0	0	0	0	0	0	0	0	0	0	0	0	0	0	0	0	0	0	0	0
ENSMUSG00000018659	Pnpo	529	556	578	705999	815	743	542	559	633	549	598	530	505	636	584	562	597	548	561	460	556001
ENSMUSG00000018661	Cog1	334	451	430	467	631	391	374999	336	366	340	431	391	426	460	458	388	414	418001	560	547	555001
ENSMUSG00000018666	Cbx1	2587	3419	3073001	3236001	4568	3061	2691	3020001	2826	2666	3162	3001	3093	3422	3023	2688	3121001	3011	2857001	2921001	3370
ENSMUSG00000018669	Cdk5rap3	961001	1173001	1055001	1224002	1558	1219	840	980001	878	924	1118002	1060001	1256	1221	1121999	1054999	1088	1122	1402	1249	1465999
ENSMUSG00000018672	Copz2	0	0	0	0	0	0	0	0	0	0	0	0	0	0	0	0	0	0	0	0	0
ENSMUSG00000018677	Slc25a39	2611	3326	3177999	3947001	4030	3865	3155001	3134	3136001	2801999	3577	3054	3069001	3059	2920	2681001	2937	2815001	2304	2039	2351999
ENSMUSG00000018678	Sp2	392	479	462	509	689	439	451	456	394	360	448	376	488	522	441	407	428	454	477	530	520
ENSMUSG00000018697	Aatf	1821	2253999	2028	2563	2773001	2189	2120	2348	2336001	1895	2226	2053	1966	1960	1787001	1817	1752	1719	1183	1045	1342
ENSMUSG00000018698	Lhx1	0	0	0	0	0	0	0	0	0	0	0	0	0	0	0	0	0	0	0	0	0
ENSMUSG00000018707	Dync1h1	6716	7356	7276	6479999	10065	2552	5863	6565	6256	6205	5046	6582	7227	8130001	7091	5600	6820999	7093	9214	7662	7493
ENSMUSG00000018727	Cpsf4l	0	0	0	0	0	0	0	0	0	0	0	0	0	0	0	0	0	0	0	0	0
ENSMUSG00000018733	Pex12	186999	245	215	257	338	227	178999	233999	209	196	258	170	211	238	217	182	209	220	194999	179	199
ENSMUSG00000018736	Ndel1	464	669	552	675	699	576	571	605999	598	517	554	530	578	590001	511	487001	519	485	510	477	543
ENSMUSG00000018740	Slc25a35	13	6	5	10	11	12	1	10	3	8	12	2	4	12	13	18	5	10	17	13	33
ENSMUSG00000018750	Zbtb4	51	42	66	61	96	35	38	61	31	27	61	44	58	72	70	67	78	88	140	124	138
ENSMUSG00000018752	Tnfsfm13	5267	2588	11189	6231	13531	23374	492	1265	6578	8827	4325	1331	0	6389	129	13531	1141	6815	1004	12705	991
ENSMUSG00000018761	Mpdu1	361999	441	433	550	592	549001	405	413001	392	356	475999	427001	448	498	454	393999	425	407001	534002	463001	507001
ENSMUSG00000018765	Fxr2	1557	2130	1943999	2297	2557999	1607	2001	1969	2082	1762999	2031	1942	1876	2023999	1836999	1717	1856	1779	1789	1552	1887
ENSMUSG00000018770	Atp5g3	3444001	4706	4231	5080	5731	6722999	3988	4307	4408	3668999	4795001	4253001	4017	4389	4050001	3753	3823	3720	2691999	2617001	3280
ENSMUSG00000018774	Cd68	1888	2233	2294	2527	2702	3089	1794	1964	2018999	1852	2192	2074	2188	2156	2227	1842	2050	2019	2286	2102	2388
ENSMUSG00000018776	Slc35g3	0	0	0	0	0	0	0	0	0	0	0	0	0	0	0	0	0	0	0	0	0
ENSMUSG00000018796	Acsl1	767	892999	865	1027	1171999	723	828	800	813	726	881	843	940	960	733	742	822	821	873	788001	828
[truncated: 43,707 more rows]
